# Supplementary material for: A clinical decision aid for patients with suspected midfacial and mandibular fractures (the REDUCTION-I study): a prospective multicentre cohort study
Source: Eur J Trauma Emerg Surg. 2022 Apr 16;48(5):4243–54. doi: 10.1007/s00068-022-01968-1 (PMC9532332; doi:10.1007/s00068-022-01968-1)
Supplement: Supplementary file 2 — Supplementary file2 (XLSX 292 KB) [file 68_2022_1968_MOESM2_ESM.xlsx]

## Sheet: Midfacial Cinical Decision Aid
	Anatomical region	Midface
	Outcome	Any midfacial fracture
	Criteria	Absence of;
		1. Peri-orbital hematoma
		2. Epistaxis
										95% Confidence Interval					95% Confidence Interval
		Fracture	n	No fracture	n	Total		Statistic	Outcome	Lower bound	Upper bound		Statistic (100%)	Outcome	Lower bound	Upper bound
	Positive clinical decision aid	True positive (a)	276	False Positive (b)	216	492		Prevalence	0.642298	0.60772	0.675455		Prevalence	64.2298	60.772	67.5455
	Negative clinical decision aid	False Negative (c)	63	True Negative (d)	211	274		Pre-test probability	0.442559	0.407758	0.477933		Pre-test probability	44.2559	40.7758	47.7933
	Total		339		427	766		Sensitivity (Sens.)	0.814159	0.769314	0.851964		Sensitivity (Sens.)	81.4159	76.9314	85.1964
								Specificity (Spec.)	0.494145	0.446987	0.541408		Specificity (Spec.)	49.4145	44.6987	54.1408
								Positive Predictive Value (PPV)	0.560976	0.516819	0.604188		Positive Predictive Value (PPV)	56.0976	51.6819	60.4188
								Negative Predictive Value (NPV)	0.770073	0.716719	0.815958		Negative Predictive Value (NPV)	77.0073	71.6719	81.5958
								Positive Likelihood Ratio (LR+)	1.60947	1.44665	1.79062		Positive Likelihood Ratio (LR+)	1.60947	1.44665	1.79062
								Negative Likelihood Ratio (LR-)	0.376085	0.29507	0.479343		Negative Likelihood Ratio (LR-)	0.376085	0.29507	0.479343
	Criteria	Absence of;
		1. Peri-orbital hematoma
		2. Epistaxis
		3. Ocular movement limitation
										95% Confidence Interval					95% Confidence Interval
		Fracture	n	No fracture	n	Total		Statistic	Outcome	Lower bound	Upper bound		Statistic (100%)	Outcome	Lower bound	Upper bound
	Positive clinical decision aid	True positive (a)	283	False Positive (b)	222	505		Prevalence	0.659269	0.624984	0.691964		Prevalence	65.9269	62.4984	69.1964
	Negative clinical decision aid	False Negative (c)	56	True Negative (d)	205	261		Pre-test probability	0.442559	0.407758	0.477933		Pre-test probability	44.2559	40.7758	47.7933
	Total		339		427	766		Sensitivity (Sens.)	0.834808	0.791569	0.870545		Sensitivity (Sens.)	83.4808	79.1569	87.0545
								Specificity (Spec.)	0.480094	0.433095	0.527448		Specificity (Spec.)	48.0094	43.3095	52.7448
								Positive Predictive Value (PPV)	0.560396	0.516811	0.603069		Positive Predictive Value (PPV)	56.0396	51.6811	60.3069
								Negative Predictive Value (NPV)	0.785441	0.731685	0.830915		Negative Predictive Value (NPV)	78.5441	73.1685	83.0915
								Positive Likelihood Ratio (LR+)	1.60569	1.44895	1.77938		Positive Likelihood Ratio (LR+)	1.60569	1.44895	1.77938
								Negative Likelihood Ratio (LR-)	0.344082	0.265607	0.445744		Negative Likelihood Ratio (LR-)	0.344082	0.265607	0.445744
	Criteria	Absence of;
		1. Peri-orbital hematoma
		2. Epistaxis
		3. Ocular movement limitation
		4. Infra-orbital nerve paresthesia
										95% Confidence Interval					95% Confidence Interval
		Fracture	n	No fracture	n	Total		Statistic	Outcome	Lower bound	Upper bound		Statistic (100%)	Outcome	Lower bound	Upper bound
	Positive clinical decision aid	True positive (a)	287	False Positive (b)	232	519		Prevalence	0.677546	0.643629	0.70969		Prevalence	67.7546	64.3629	70.969
	Negative clinical decision aid	False Negative (c)	52	True Negative (d)	195	247		Pre-test probability	0.442559	0.407758	0.477933		Pre-test probability	44.2559	40.7758	47.7933
	Total		339		427	766		Sensitivity (Sens.)	0.846608	0.80438	0.881067		Sensitivity (Sens.)	84.6608	80.438	88.1067
								Specificity (Spec.)	0.456674	0.410023	0.504098		Specificity (Spec.)	45.6674	41.0023	50.4098
								Positive Predictive Value (PPV)	0.552987	0.509978	0.595217		Positive Predictive Value (PPV)	55.2987	50.9978	59.5217
								Negative Predictive Value (NPV)	0.789474	0.734394	0.835687		Negative Predictive Value (NPV)	78.9474	73.4394	83.5687
								Positive Likelihood Ratio (LR+)	1.5582	1.41266	1.71873		Positive Likelihood Ratio (LR+)	1.5582	1.41266	1.71873
								Negative Likelihood Ratio (LR-)	0.33589	0.256246	0.440288		Negative Likelihood Ratio (LR-)	0.33589	0.256246	0.440288
	Criteria	Absence of;
		1. Peri-orbital hematoma
		2. Epistaxis
		3. Ocular movement limitation
		4. Infra-orbital nerve paresthesia
		5. Palpable step-off
										95% Confidence Interval					95% Confidence Interval
		Fracture	n	No fracture	n	Total		Statistic	Outcome	Lower bound	Upper bound		Statistic (100%)	Outcome	Lower bound	Upper bound
	Positive clinical decision aid	True positive (a)	296	False Positive (b)	238	534		Prevalence	0.697128	0.66367	0.728619		Prevalence	69.7128	66.367	72.8619
	Negative clinical decision aid	False Negative (c)	43	True Negative (d)	189	232		Pre-test probability	0.442559	0.407758	0.477933		Pre-test probability	44.2559	40.7758	47.7933
	Total		339		427	766		Sensitivity (Sens.)	0.873156	0.8335	0.90445		Sensitivity (Sens.)	87.3156	83.35	90.445
								Specificity (Spec.)	0.442623	0.39623	0.490039		Specificity (Spec.)	44.2623	39.623	49.0039
								Positive Predictive Value (PPV)	0.554307	0.51191	0.595928		Positive Predictive Value (PPV)	55.4307	51.191	59.5928
								Negative Predictive Value (NPV)	0.814655	0.759672	0.859387		Negative Predictive Value (NPV)	81.4655	75.9672	85.9387
								Positive Likelihood Ratio (LR+)	1.56655	1.42634	1.72053		Positive Likelihood Ratio (LR+)	1.56655	1.42634	1.72053
								Negative Likelihood Ratio (LR-)	0.286573	0.212534	0.386404		Negative Likelihood Ratio (LR-)	0.286573	0.212534	0.386404
	Criteria	Absence of;
		1. Peri-orbital hematoma
		2. Epistaxis
		3. Infra-orbital nerve paresthesia
		4. Palpable step-off
		5. Tooth mobility or avulsion
										95% Confidence Interval					95% Confidence Interval
		Fracture	n	No fracture	n	Total		Statistic	Outcome	Lower bound	Upper bound		Statistic (100%)	Outcome	Lower bound	Upper bound
	Positive clinical decision aid	True positive (a)	303	False Positive (b)	242	545		Prevalence	0.711488	0.67841	0.742456		Prevalence	71.1488	67.841	74.2456
	Negative clinical decision aid	False Negative (c)	36	True Negative (d)	185	221		Pre-test probability	0.442559	0.407758	0.477933		Pre-test probability	44.2559	40.7758	47.7933
	Total		339		427	766		Sensitivity (Sens.)	0.893805	0.856483	0.922302		Sensitivity (Sens.)	89.3805	85.6483	92.2302
								Specificity (Spec.)	0.433255	0.387056	0.480645		Specificity (Spec.)	43.3255	38.7056	48.0645
								Positive Predictive Value (PPV)	0.555963	0.514001	0.597142		Positive Predictive Value (PPV)	55.5963	51.4001	59.7142
								Negative Predictive Value (NPV)	0.837104	0.782734	0.879955		Negative Predictive Value (NPV)	83.7104	78.2734	87.9955
								Positive Likelihood Ratio (LR+)	1.57709	1.44036	1.72679		Positive Likelihood Ratio (LR+)	1.57709	1.44036	1.72679
								Negative Likelihood Ratio (LR-)	0.245109	0.176685	0.340031		Negative Likelihood Ratio (LR-)	0.245109	0.176685	0.340031
	Criteria	Absence of;
		1. Peri-orbital hematoma
		2. Epistaxis
		3. Ocular movement limitation
		4. Infra-orbital nerve paresthesia
		5. Palpable step-off
		6. Tooth mobility or avulsion
										95% Confidence Interval					95% Confidence Interval
		Fracture	n	No fracture	n	Total		Statistic	Outcome	Lower bound	Upper bound		Statistic (100%)	Outcome	Lower bound	Upper bound
	Positive clinical decision aid	True positive (a)	304	False Positive (b)	245	549		Prevalence	0.71671	0.68378	0.747478		Prevalence	71.671	68.378	74.7478
	Negative clinical decision aid	False Negative (c)	35	True Negative (d)	182	217		Pre-test probability	0.442559	0.407758	0.477933		Pre-test probability	44.2559	40.7758	47.7933
	Total		339		427	766		Sensitivity (Sens.)	0.896755	0.859795	0.924824		Sensitivity (Sens.)	89.6755	85.9795	92.4824
								Specificity (Spec.)	0.42623	0.380186	0.473589		Specificity (Spec.)	42.623	38.0186	47.3589
								Positive Predictive Value (PPV)	0.553734	0.511921	0.594801		Positive Predictive Value (PPV)	55.3734	51.1921	59.4801
								Negative Predictive Value (NPV)	0.83871	0.783952	0.881684		Negative Predictive Value (NPV)	83.871	78.3952	88.1684
								Positive Likelihood Ratio (LR+)	1.56292	1.42929	1.70903		Positive Likelihood Ratio (LR+)	1.56292	1.42929	1.70903
								Negative Likelihood Ratio (LR-)	0.242228	0.173713	0.337766		Negative Likelihood Ratio (LR-)	0.242228	0.173713	0.337766
	Criteria	Absence of;
		1. Peri-orbital hematoma
		2. Epistaxis
		3. Ocular movement limitation
		4. Infra-orbital nerve paresthesia
		5. Palpable step-off
		6. Tooth mobility or avulsion
		7. Objective malocclusion
										95% Confidence Interval					95% Confidence Interval
		Fracture	n	No fracture	n	Total		Statistic	Outcome	Lower bound	Upper bound		Statistic (100%)	Outcome	Lower bound	Upper bound
	Positive clinical decision aid	True positive (a)	311	False Positive (b)	286	597		Prevalence	0.779373	0.748654	0.807305		Prevalence	77.9373	74.8654	80.7305
	Negative clinical decision aid	False Negative (c)	28	True Negative (d)	141	169		Pre-test probability	0.442559	0.407758	0.477933		Pre-test probability	44.2559	40.7758	47.7933
	Total		339		427	766		Sensitivity (Sens.)	0.917404	0.883215	0.942239		Sensitivity (Sens.)	91.7404	88.3215	94.2239
								Specificity (Spec.)	0.330211	0.287291	0.376159		Specificity (Spec.)	33.0211	28.7291	37.6159
								Positive Predictive Value (PPV)	0.520938	0.480859	0.56075		Positive Predictive Value (PPV)	52.0938	48.0859	56.075
								Negative Predictive Value (NPV)	0.83432	0.770964	0.882813		Negative Predictive Value (NPV)	83.432	77.0964	88.2813
								Positive Likelihood Ratio (LR+)	1.36969	1.27217	1.47469		Positive Likelihood Ratio (LR+)	1.36969	1.27217	1.47469
								Negative Likelihood Ratio (LR-)	0.250131	0.171119	0.365626		Negative Likelihood Ratio (LR-)	0.250131	0.171119	0.365626
	Criteria	Absence of;
		1. Peri-orbital hematoma
		2. Epistaxis
		3. Ocular movement limitation
		4. Infra-orbital nerve paresthesia
		5. Palpable step-off
		6. Tooth mobility or avulsion
		7. Subjective malocclusion
										95% Confidence Interval					95% Confidence Interval
		Fracture	n	No fracture	n	Total		Statistic	Outcome	Lower bound	Upper bound		Statistic (100%)	Outcome	Lower bound	Upper bound
	Positive clinical decision aid	True positive (a)	312	False Positive (b)	294	606		Prevalence	0.791123	0.760917	0.818423		Prevalence	79.1123	76.0917	81.8423
	Negative clinical decision aid	False Negative (c)	27	True Negative (d)	133	160		Pre-test probability	0.442559	0.407758	0.477933		Pre-test probability	44.2559	40.7758	47.7933
	Total		339		427	766		Sensitivity (Sens.)	0.920354	0.8866	0.944688		Sensitivity (Sens.)	92.0354	88.66	94.4688
								Specificity (Spec.)	0.311475	0.269395	0.356918		Specificity (Spec.)	31.1475	26.9395	35.6918
								Positive Predictive Value (PPV)	0.514851	0.475091	0.554425		Positive Predictive Value (PPV)	51.4851	47.5091	55.4425
								Negative Predictive Value (NPV)	0.83125	0.76561	0.881356		Negative Predictive Value (NPV)	83.125	76.561	88.1356
								Positive Likelihood Ratio (LR+)	1.3367	1.24501	1.43516		Positive Likelihood Ratio (LR+)	1.3367	1.24501	1.43516
								Negative Likelihood Ratio (LR-)	0.255706	0.173408	0.37706		Negative Likelihood Ratio (LR-)	0.255706	0.173408	0.37706
	Criteria	Absence of;
		1. Peri-orbital hematoma
		2. Epistaxis
		3. Ocular movement limitation
		4. Infra-orbital nerve paresthesia
		5. Palpable step-off
		6. Tooth mobility or avulsion
		7. Objective malocclusion
		8. Subjective malocclusion
										95% Confidence Interval					95% Confidence Interval
		Fracture	n	No fracture	n	Total		Statistic	Outcome	Lower bound	Upper bound		Statistic (100%)	Outcome	Lower bound	Upper bound
	Positive clinical decision aid	True positive (a)	313	False Positive (b)	295	608		Prevalence	0.793734	0.763647	0.820888		Prevalence	79.3734	76.3647	82.0888
	Negative clinical decision aid	False Negative (c)	26	True Negative (d)	132	158		Pre-test probability	0.442559	0.407758	0.477933		Pre-test probability	44.2559	40.7758	47.7933
	Total		339		427	766		Sensitivity (Sens.)	0.923304	0.889995	0.947126		Sensitivity (Sens.)	92.3304	88.9995	94.7126
								Specificity (Spec.)	0.309133	0.267164	0.354507		Specificity (Spec.)	30.9133	26.7164	35.4507
								Positive Predictive Value (PPV)	0.514803	0.475108	0.554312		Positive Predictive Value (PPV)	51.4803	47.5108	55.4312
								Negative Predictive Value (NPV)	0.835443	0.769803	0.885158		Negative Predictive Value (NPV)	83.5443	76.9803	88.5158
								Positive Likelihood Ratio (LR+)	1.33644	1.2455	1.43403		Positive Likelihood Ratio (LR+)	1.33644	1.2455	1.43403
								Negative Likelihood Ratio (LR-)	0.2481	0.167034	0.368511		Negative Likelihood Ratio (LR-)	0.2481	0.167034	0.368511
	Criteria	Absence of;
		1. Peri-orbital hematoma
		2. Epistaxis
		3. Ocular movement limitation
		4. Infra-orbital nerve paresthesia
		5. Palpable step-off
		6. Tooth mobility or avulsion
		7. Objective malocclusion
		8. Subjective malocclusion
		9. Diplopia
										95% Confidence Interval					95% Confidence Interval
		Fracture	n	No fracture	n	Total		Statistic	Outcome	Lower bound	Upper bound		Statistic (100%)	Outcome	Lower bound	Upper bound
	Positive clinical decision aid	True positive (a)	314	False Positive (b)	297	611		Prevalence	0.79765	0.767746	0.824584		Prevalence	79.765	76.7746	82.4584
	Negative clinical decision aid	False Negative (c)	25	True Negative (d)	130	155		Pre-test probability	0.442559	0.407758	0.477933		Pre-test probability	44.2559	40.7758	47.7933
	Total		339		427	766		Sensitivity (Sens.)	0.926254	0.893402	0.949553		Sensitivity (Sens.)	92.6254	89.3402	94.9553
								Specificity (Spec.)	0.30445	0.262705	0.349681		Specificity (Spec.)	30.445	26.2705	34.9681
								Positive Predictive Value (PPV)	0.513912	0.474317	0.553332		Positive Predictive Value (PPV)	51.3912	47.4317	55.3332
								Negative Predictive Value (NPV)	0.83871	0.772736	0.8883		Negative Predictive Value (NPV)	83.871	77.2736	88.83
								Positive Likelihood Ratio (LR+)	1.33168	1.24219	1.42763		Positive Likelihood Ratio (LR+)	1.33168	1.24219	1.42763
								Negative Likelihood Ratio (LR-)	0.242228	0.161788	0.362662		Negative Likelihood Ratio (LR-)	0.242228	0.161788	0.362662
	Criteria	Absence of;
		1. Peri-orbital hematoma
		2. Epistaxis
		3. Ocular movement limitation
		4. Infra-orbital nerve paresthesia
		5. Palpable step-off
		6. Tooth mobility or avulsion
		7. Objective malocclusion
		8. Subjective malocclusion
		9. Diplopia
		10. Subconjunctival hemorrhage
										95% Confidence Interval					95% Confidence Interval
		Fracture	n	No fracture	n	Total		Statistic	Outcome	Lower bound	Upper bound		Statistic (100%)	Outcome	Lower bound	Upper bound
	Positive clinical decision aid	True positive (a)	315	False Positive (b)	299	614		Prevalence	0.801567	0.771849	0.828275		Prevalence	80.1567	77.1849	82.8275
	Negative clinical decision aid	False Negative (c)	24	True Negative (d)	128	152		Pre-test probability	0.442559	0.407758	0.477933		Pre-test probability	44.2559	40.7758	47.7933
	Total		339		427	766		Sensitivity (Sens.)	0.929204	0.896822	0.951967		Sensitivity (Sens.)	92.9204	89.6822	95.1967
								Specificity (Spec.)	0.299766	0.258252	0.34485		Specificity (Spec.)	29.9766	25.8252	34.485
								Positive Predictive Value (PPV)	0.513029	0.473535	0.552361		Positive Predictive Value (PPV)	51.3029	47.3535	55.2361
								Negative Predictive Value (NPV)	0.842105	0.775804	0.891541		Negative Predictive Value (NPV)	84.2105	77.5804	89.1541
								Positive Likelihood Ratio (LR+)	1.32699	1.23893	1.42131		Positive Likelihood Ratio (LR+)	1.32699	1.23893	1.42131
								Negative Likelihood Ratio (LR-)	0.236173	0.156422	0.356584		Negative Likelihood Ratio (LR-)	0.236173	0.156422	0.356584
	Criteria	Absence of;
		1. Peri-orbital hematoma
		2. Epistaxis
		3. Ocular movement limitation
		4. Infra-orbital nerve paresthesia
		5. Palpable step-off
		6. Tooth mobility or avulsion
		7. Objective malocclusion
		8. Subjective malocclusion
		9. Diplopia
		10. Subconjunctival hemorrhage
		11. Facial depression
										95% Confidence Interval					95% Confidence Interval
		Fracture	n	No fracture	n	Total		Statistic	Outcome	Lower bound	Upper bound		Statistic (100%)	Outcome	Lower bound	Upper bound
	Positive clinical decision aid	True positive (a)	316	False Positive (b)	300	616		Prevalence	0.804178	0.774586	0.830733		Prevalence	80.4178	77.4586	83.0733
	Negative clinical decision aid	False Negative (c)	23	True Negative (d)	127	150		Pre-test probability	0.442559	0.407758	0.477933		Pre-test probability	44.2559	40.7758	47.7933
	Total		339		427	766		Sensitivity (Sens.)	0.932153	0.900254	0.954368		Sensitivity (Sens.)	93.2153	90.0254	95.4368
								Specificity (Spec.)	0.297424	0.256027	0.342433		Specificity (Spec.)	29.7424	25.6027	34.2433
								Positive Predictive Value (PPV)	0.512987	0.473557	0.552256		Positive Predictive Value (PPV)	51.2987	47.3557	55.2256
								Negative Predictive Value (NPV)	0.846667	0.780419	0.895601		Negative Predictive Value (NPV)	84.6667	78.0419	89.5601
								Positive Likelihood Ratio (LR+)	1.32676	1.23946	1.42022		Positive Likelihood Ratio (LR+)	1.32676	1.23946	1.42022
								Negative Likelihood Ratio (LR-)	0.228114	0.149784	0.347407		Negative Likelihood Ratio (LR-)	0.228114	0.149784	0.347407
	Criteria	Absence of;
		1. Peri-orbital hematoma
		2. Epistaxis
		3. Ocular movement limitation
		4. Infra-orbital nerve paresthesia
		5. Palpable step-off
		6. Tooth mobility or avulsion
		7. Objective malocclusion
		8. Subjective malocclusion
		9. Diplopia
		10. Subconjunctival hemorrhage
		11. Facial depression
		12. Maxillary mobility
										95% Confidence Interval					95% Confidence Interval
		Fracture	n	No fracture	n	Total		Statistic	Outcome	Lower bound	Upper bound		Statistic (100%)	Outcome	Lower bound	Upper bound
	Positive clinical decision aid	True positive (a)	318	False Positive (b)	305	623		Prevalence	0.813316	0.784182	0.839323		Prevalence	81.3316	78.4182	83.9323
	Negative clinical decision aid	False Negative (c)	21	True Negative (d)	122	143		Pre-test probability	0.442559	0.407758	0.477933		Pre-test probability	44.2559	40.7758	47.7933
	Total		339		427	766		Sensitivity (Sens.)	0.938053	0.90716	0.95913		Sensitivity (Sens.)	93.8053	90.716	95.913
								Specificity (Spec.)	0.285714	0.244924	0.330326		Specificity (Spec.)	28.5714	24.4924	33.0326
								Positive Predictive Value (PPV)	0.510433	0.471236	0.549503		Positive Predictive Value (PPV)	51.0433	47.1236	54.9503
								Negative Predictive Value (NPV)	0.853147	0.785916	0.9019		Negative Predictive Value (NPV)	85.3147	78.5916	90.19
								Positive Likelihood Ratio (LR+)	1.31327	1.22948	1.40278		Positive Likelihood Ratio (LR+)	1.31327	1.22948	1.40278
								Negative Likelihood Ratio (LR-)	0.216814	0.139558	0.336837		Negative Likelihood Ratio (LR-)	0.216814	0.139558	0.336837
	Criteria	Absence of;
		1. Peri-orbital hematoma
		2. Epistaxis
		3. Ocular movement limitation
		4. Infra-orbital nerve paresthesia
		5. Palpable step-off
		6. Tooth mobility or avulsion
		7. Objective malocclusion
		8. Subjective malocclusion
		9. Diplopia
		10. Subconjunctival hemorrhage
		11. Facial depression
		12. Maxillary mobility
		13. Laceration
										95% Confidence Interval					95% Confidence Interval
		Fracture	n	No fracture	n	Total		Statistic	Outcome	Lower bound	Upper bound		Statistic (100%)	Outcome	Lower bound	Upper bound
	Positive clinical decision aid	True positive (a)	333	False Positive (b)	373	706		Prevalence	0.921671	0.90047	0.938663		Prevalence	92.1671	90.047	93.8663
	Negative clinical decision aid	False Negative (c)	6	True Negative (d)	54	60		Pre-test probability	0.442559	0.407758	0.477933		Pre-test probability	44.2559	40.7758	47.7933
	Total		339		427	766		Sensitivity (Sens.)	0.982301	0.961929	0.991864		Sensitivity (Sens.)	98.2301	96.1929	99.1864
								Specificity (Spec.)	0.126464	0.0982332	0.161355		Specificity (Spec.)	12.6464	9.82332	16.1355
								Positive Predictive Value (PPV)	0.471671	0.435101	0.508549		Positive Predictive Value (PPV)	47.1671	43.5101	50.8549
								Negative Predictive Value (NPV)	0.9	0.798503	0.953358		Negative Predictive Value (NPV)	90	79.8503	95.3358
								Positive Likelihood Ratio (LR+)	1.12451	1.0817	1.16902		Positive Likelihood Ratio (LR+)	1.12451	1.0817	1.16902
								Negative Likelihood Ratio (LR-)	0.139954	0.0609469	0.321381		Negative Likelihood Ratio (LR-)	0.139954	0.0609469	0.321381
	Criteria	Absence of;
		1. Peri-orbital hematoma
		2. Epistaxis
		3. Ocular movement limitation
		4. Infra-orbital nerve paresthesia
		5. Palpable step-off
		6. Tooth mobility or avulsion
		7. Objective malocclusion
		8. Subjective malocclusion
		9. Diplopia
		10. Subconjunctival hemorrhage
		11. Facial depression
		12. Maxillary mobility
		13. Laceration
		14. Swelling
										95% Confidence Interval					95% Confidence Interval
		Fracture	n	No fracture	n	Total		Statistic	Outcome	Lower bound	Upper bound		Statistic (100%)	Outcome	Lower bound	Upper bound
	Positive clinical decision aid	True positive (a)	338	False Positive (b)	412	750		Prevalence	0.979112	0.96634	0.987103		Prevalence	97.9112	96.634	98.7103
	Negative clinical decision aid	False Negative (c)	1	True Negative (d)	15	16		Pre-test probability	0.442559	0.407758	0.477933		Pre-test probability	44.2559	40.7758	47.7933
	Total		339		427	766		Sensitivity (Sens.)	0.99705	0.983482	0.999479		Sensitivity (Sens.)	99.705	98.3482	99.9479
								Specificity (Spec.)	0.0351288	0.021402	0.0571457		Specificity (Spec.)	3.51288	2.1402	5.71457
								Positive Predictive Value (PPV)	0.450667	0.415398	0.486438		Positive Predictive Value (PPV)	45.0667	41.5398	48.6438
								Negative Predictive Value (NPV)	0.9375	0.716707	0.988881		Negative Predictive Value (NPV)	93.75	71.6707	98.8881
								Positive Likelihood Ratio (LR+)	1.03335	1.0139	1.05317		Positive Likelihood Ratio (LR+)	1.03335	1.0139	1.05317
								Negative Likelihood Ratio (LR-)	0.0839725	0.0111477	0.632538		Negative Likelihood Ratio (LR-)	0.0839725	0.0111477	0.632538
	Criteria	Absence of;
		1. Peri-orbital hematoma
		2. Epistaxis
		3. Ocular movement limitation
		4. Infra-orbital nerve paresthesia
		5. Palpable step-off
		6. Tooth mobility or avulsion
		7. Objective malocclusion
		8. Subjective malocclusion
		9. Diplopia
		10. Subconjunctival hemorrhage
		11. Facial depression
		12. Maxillary mobility
		13. Laceration
		14. Swelling
		15. Raccoon eyes
										95% Confidence Interval					95% Confidence Interval
		Fracture	n	No fracture	n	Total		Statistic	Outcome	Lower bound	Upper bound		Statistic (100%)	Outcome	Lower bound	Upper bound
	Positive clinical decision aid	True positive (a)	338	False Positive (b)	412	750		Prevalence	0.979112	0.96634	0.987103		Prevalence	97.9112	96.634	98.7103
	Negative clinical decision aid	False Negative (c)	1	True Negative (d)	15	16		Pre-test probability	0.442559	0.407758	0.477933		Pre-test probability	44.2559	40.7758	47.7933
	Total		339		427	766		Sensitivity (Sens.)	0.99705	0.983482	0.999479		Sensitivity (Sens.)	99.705	98.3482	99.9479
								Specificity (Spec.)	0.0351288	0.021402	0.0571457		Specificity (Spec.)	3.51288	2.1402	5.71457
								Positive Predictive Value (PPV)	0.450667	0.415398	0.486438		Positive Predictive Value (PPV)	45.0667	41.5398	48.6438
								Negative Predictive Value (NPV)	0.9375	0.716707	0.988881		Negative Predictive Value (NPV)	93.75	71.6707	98.8881
								Positive Likelihood Ratio (LR+)	1.03335	1.0139	1.05317		Positive Likelihood Ratio (LR+)	1.03335	1.0139	1.05317
								Negative Likelihood Ratio (LR-)	0.0839725	0.0111477	0.632538		Negative Likelihood Ratio (LR-)	0.0839725	0.0111477	0.632538

## Sheet: Mandible Clinical Decision Aid
	Anatomical region	Mandible
	Outcome	Any mandible fracture
	Criteria	Absence of;
		1. Angular compression test pain
		2. Axial pressure test pain
										95% Confidence Interval					95% Confidence Interval
		Fracture	n	No fracture	n	Total		Statistic	Outcome	Lower bound	Upper bound		Statistic (100%)	Outcome	Lower bound	Upper bound
	Positive clinical decision aid	True positive (a)	63	False Positive (b)	62	125		Prevalence	0.446429	0.389315	0.504992		Prevalence	44.6429	38.9315	50.4992
	Negative clinical decision aid	False Negative (c)	3	True Negative (d)	152	155		Pre-test probability	0.235714	0.189783	0.288799		Pre-test probability	23.5714	18.9783	28.8799
	Total		66		214	280		Sensitivity (Sens.)	0.954545	0.874665	0.984422		Sensitivity (Sens.)	95.4545	87.4665	98.4422
								Specificity (Spec.)	0.71028	0.646217	0.766927		Specificity (Spec.)	71.028	64.6217	76.6927
								Positive Predictive Value (PPV)	0.504	0.417546	0.590215		Positive Predictive Value (PPV)	50.4	41.7546	59.0215
								Negative Predictive Value (NPV)	0.980645	0.944645	0.993396		Negative Predictive Value (NPV)	98.0645	94.4645	99.3396
								Positive Likelihood Ratio (LR+)	3.29472	2.6539	4.09027		Positive Likelihood Ratio (LR+)	3.29472	2.6539	4.09027
								Negative Likelihood Ratio (LR-)	0.0639952	0.0211135	0.19397		Negative Likelihood Ratio (LR-)	0.0639952	0.0211135	0.19397
	Criteria	Absence of;
		3. Objective malocclusion
		4. Tooth mobility or avulsion
										95% Confidence Interval					95% Confidence Interval
		Fracture	n	No fracture	n	Total		Statistic	Outcome	Lower bound	Upper bound		Statistic (100%)	Outcome	Lower bound	Upper bound
	Positive clinical decision aid	True positive (a)	45	False Positive (b)	73	118		Prevalence	0.421429	0.365036	0.479948		Prevalence	42.1429	36.5036	47.9948
	Negative clinical decision aid	False Negative (c)	21	True Negative (d)	141	162		Pre-test probability	0.235714	0.189783	0.288799		Pre-test probability	23.5714	18.9783	28.8799
	Total		66		214	280		Sensitivity (Sens.)	0.681818	0.562123	0.781512		Sensitivity (Sens.)	68.1818	56.2123	78.1512
								Specificity (Spec.)	0.658879	0.593058	0.719096		Specificity (Spec.)	65.8879	59.3058	71.9096
								Positive Predictive Value (PPV)	0.381356	0.298769	0.471425		Positive Predictive Value (PPV)	38.1356	29.8769	47.1425
								Negative Predictive Value (NPV)	0.87037	0.809953	0.913629		Negative Predictive Value (NPV)	87.037	80.9953	91.3629
								Positive Likelihood Ratio (LR+)	1.99875	1.55871	2.56304		Positive Likelihood Ratio (LR+)	1.99875	1.55871	2.56304
								Negative Likelihood Ratio (LR-)	0.482914	0.334873	0.696403		Negative Likelihood Ratio (LR-)	0.482914	0.334873	0.696403
	Criteria	Absence of;
		5. Jaw movement pain
		6. Mouth opening limitation
										95% Confidence Interval					95% Confidence Interval
		Fracture	n	No fracture	n	Total		Statistic	Outcome	Lower bound	Upper bound		Statistic (100%)	Outcome	Lower bound	Upper bound
	Positive clinical decision aid	True positive (a)	64	False Positive (b)	79	143		Prevalence	0.510714	0.452414	0.568725		Prevalence	51.0714	45.2414	56.8725
	Negative clinical decision aid	False Negative (c)	2	True Negative (d)	135	137		Pre-test probability	0.235714	0.189783	0.288799		Pre-test probability	23.5714	18.9783	28.8799
	Total		66		214	280		Sensitivity (Sens.)	0.969697	0.896073	0.99165		Sensitivity (Sens.)	96.9697	89.6073	99.165
								Specificity (Spec.)	0.630841	0.564408	0.69266		Specificity (Spec.)	63.0841	56.4408	69.266
								Positive Predictive Value (PPV)	0.447552	0.368486	0.529363		Positive Predictive Value (PPV)	44.7552	36.8486	52.9363
								Negative Predictive Value (NPV)	0.985401	0.948336	0.995987		Negative Predictive Value (NPV)	98.5401	94.8336	99.5987
								Positive Likelihood Ratio (LR+)	2.62677	2.19349	3.14565		Positive Likelihood Ratio (LR+)	2.62677	2.19349	3.14565
								Negative Likelihood Ratio (LR-)	0.0480359	0.0122232	0.188776		Negative Likelihood Ratio (LR-)	0.0480359	0.0122232	0.188776
	Criteria	Absence of;
		1. Angular compression test pain
		2. Axial pressure test pain
		3. Objective malocclusion
		4. Tooth mobility or avulsion
										95% Confidence Interval					95% Confidence Interval
		Fracture	n	No fracture	n	Total		Statistic	Outcome	Lower bound	Upper bound		Statistic (100%)	Outcome	Lower bound	Upper bound
	Positive clinical decision aid	True positive (a)	64	False Positive (b)	118	182		Prevalence	0.65	0.592443	0.703496		Prevalence	65	59.2443	70.3496
	Negative clinical decision aid	False Negative (c)	2	True Negative (d)	96	98		Pre-test probability	0.235714	0.189783	0.288799		Pre-test probability	23.5714	18.9783	28.8799
	Total		66		214	280		Sensitivity (Sens.)	0.969697	0.896073	0.99165		Sensitivity (Sens.)	96.9697	89.6073	99.165
								Specificity (Spec.)	0.448598	0.383452	0.515557		Specificity (Spec.)	44.8598	38.3452	51.5557
								Positive Predictive Value (PPV)	0.351648	0.285996	0.423434		Positive Predictive Value (PPV)	35.1648	28.5996	42.3434
								Negative Predictive Value (NPV)	0.979592	0.928616	0.994386		Negative Predictive Value (NPV)	97.9592	92.8616	99.4386
								Positive Likelihood Ratio (LR+)	1.7586	1.54707	1.99905		Positive Likelihood Ratio (LR+)	1.7586	1.54707	1.99905
								Negative Likelihood Ratio (LR-)	0.0675505	0.0171166	0.266588		Negative Likelihood Ratio (LR-)	0.0675505	0.0171166	0.266588
	Criteria	Absence of;
		1. Angular compression test pain
		2. Axial pressure test pain
		3. Subjective malocclusion
		4. Tooth mobility or avulsion
										95% Confidence Interval					95% Confidence Interval
		Fracture	n	No fracture	n	Total		Statistic	Outcome	Lower bound	Upper bound		Statistic (100%)	Outcome	Lower bound	Upper bound
	Positive clinical decision aid	True positive (a)	64	False Positive (b)	127	191		Prevalence	0.682143	0.62545	0.733905		Prevalence	68.2143	62.545	73.3905
	Negative clinical decision aid	False Negative (c)	2	True Negative (d)	87	89		Pre-test probability	0.235714	0.189783	0.288799		Pre-test probability	23.5714	18.9783	28.8799
	Total		66		214	280		Sensitivity (Sens.)	0.969697	0.896073	0.99165		Sensitivity (Sens.)	96.9697	89.6073	99.165
								Specificity (Spec.)	0.406542	0.342941	0.473439		Specificity (Spec.)	40.6542	34.2941	47.3439
								Positive Predictive Value (PPV)	0.335079	0.271972	0.404689		Positive Predictive Value (PPV)	33.5079	27.1972	40.4689
								Negative Predictive Value (NPV)	0.977528	0.921722	0.993816		Negative Predictive Value (NPV)	97.7528	92.1722	99.3816
								Positive Likelihood Ratio (LR+)	1.63398	1.45093	1.84012		Positive Likelihood Ratio (LR+)	1.63398	1.45093	1.84012
								Negative Likelihood Ratio (LR-)	0.0745385	0.0188588	0.29461		Negative Likelihood Ratio (LR-)	0.0745385	0.0188588	0.29461
	Criteria	Absence of;
		1. Angular compression test pain
		2. Axial pressure test pain
		3. Objective malocclusion
		4. Tooth mobility or avulsion
		5. Tongue blade bite test
										95% Confidence Interval					95% Confidence Interval
		Fracture	n	No fracture	n	Total		Statistic	Outcome	Lower bound	Upper bound		Statistic (100%)	Outcome	Lower bound	Upper bound
	Positive clinical decision aid	True positive (a)	65	False Positive (b)	140	205		Prevalence	0.732143	0.677386	0.780616		Prevalence	73.2143	67.7386	78.0616
	Negative clinical decision aid	False Negative (c)	1	True Negative (d)	74	75		Pre-test probability	0.235714	0.189783	0.288799		Pre-test probability	23.5714	18.9783	28.8799
	Total		66		214	280		Sensitivity (Sens.)	0.984848	0.919039	0.99732		Sensitivity (Sens.)	98.4848	91.9039	99.732
								Specificity (Spec.)	0.345794	0.285294	0.411734		Specificity (Spec.)	34.5794	28.5294	41.1734
								Positive Predictive Value (PPV)	0.317073	0.257236	0.38364		Positive Predictive Value (PPV)	31.7073	25.7236	38.364
								Negative Predictive Value (NPV)	0.986667	0.928265	0.997643		Negative Predictive Value (NPV)	98.6667	92.8265	99.7643
								Positive Likelihood Ratio (LR+)	1.50541	1.35956	1.6669		Positive Likelihood Ratio (LR+)	1.50541	1.35956	1.6669
								Negative Likelihood Ratio (LR-)	0.0438165	0.00621028	0.309147		Negative Likelihood Ratio (LR-)	0.0438165	0.00621028	0.309147
	Criteria	Absence of;
		1. Angular compression test pain
		2. Axial pressure test pain
		3. Objective malocclusion
		4. Tooth mobility or avulsion
		5. Jaw movement pain
										95% Confidence Interval					95% Confidence Interval
		Fracture	n	No fracture	n	Total		Statistic	Outcome	Lower bound	Upper bound		Statistic (100%)	Outcome	Lower bound	Upper bound
	Positive clinical decision aid	True positive (a)	64	False Positive (b)	134	198		Prevalence	0.707143	0.651323	0.757355		Prevalence	70.7143	65.1323	75.7355
	Negative clinical decision aid	False Negative (c)	2	True Negative (d)	80	82		Pre-test probability	0.235714	0.189783	0.288799		Pre-test probability	23.5714	18.9783	28.8799
	Total		66		214	280		Sensitivity (Sens.)	0.969697	0.896073	0.99165		Sensitivity (Sens.)	96.9697	89.6073	99.165
								Specificity (Spec.)	0.373832	0.311769	0.440345		Specificity (Spec.)	37.3832	31.1769	44.0345
								Positive Predictive Value (PPV)	0.323232	0.261984	0.391209		Positive Predictive Value (PPV)	32.3232	26.1984	39.1209
								Negative Predictive Value (NPV)	0.97561	0.915365	0.993286		Negative Predictive Value (NPV)	97.561	91.5365	99.3286
								Positive Likelihood Ratio (LR+)	1.54862	1.38458	1.73209		Positive Likelihood Ratio (LR+)	1.54862	1.38458	1.73209
								Negative Likelihood Ratio (LR-)	0.0810606	0.0204802	0.320838		Negative Likelihood Ratio (LR-)	0.0810606	0.0204802	0.320838
	Criteria	Absence of;
		1. Angular compression test pain
		2. Axial pressure test pain
		3. Objective malocclusion
		4. Tooth mobility or avulsion
		5. Jaw movement pain
		6. Mouth opening limitation
										95% Confidence Interval					95% Confidence Interval
		Fracture	n	No fracture	n	Total		Statistic	Outcome	Lower bound	Upper bound		Statistic (100%)	Outcome	Lower bound	Upper bound
	Positive clinical decision aid	True positive (a)	64	False Positive (b)	136	200		Prevalence	0.714286	0.65875	0.764021		Prevalence	71.4286	65.875	76.4021
	Negative clinical decision aid	False Negative (c)	2	True Negative (d)	78	80		Pre-test probability	0.235714	0.189783	0.288799		Pre-test probability	23.5714	18.9783	28.8799
	Total		66		214	280		Sensitivity (Sens.)	0.969697	0.896073	0.99165		Sensitivity (Sens.)	96.9697	89.6073	99.165
								Specificity (Spec.)	0.364486	0.302918	0.430833		Specificity (Spec.)	36.4486	30.2918	43.0833
								Positive Predictive Value (PPV)	0.32	0.259264	0.38752		Positive Predictive Value (PPV)	32	25.9264	38.752
								Negative Predictive Value (NPV)	0.975	0.913354	0.993117		Negative Predictive Value (NPV)	97.5	91.3354	99.3117
								Positive Likelihood Ratio (LR+)	1.52585	1.36681	1.70338		Positive Likelihood Ratio (LR+)	1.52585	1.36681	1.70338
								Negative Likelihood Ratio (LR-)	0.0831391	0.0209959	0.329212		Negative Likelihood Ratio (LR-)	0.0831391	0.0209959	0.329212
	Criteria	Absence of;
		1. Angular compression test pain
		2. Axial pressure test pain
		3. Objective malocclusion
		4. Tooth mobility or avulsion
		5. Jaw movement pain
		6. Mouth opening limitation
		7. Tongue blade bite test
										95% Confidence Interval					95% Confidence Interval
		Fracture	n	No fracture	n	Total		Statistic	Outcome	Lower bound	Upper bound		Statistic (100%)	Outcome	Lower bound	Upper bound
	Positive clinical decision aid	True positive (a)	65	False Positive (b)	155	220		Prevalence	0.785714	0.733955	0.82974		Prevalence	78.5714	73.3955	82.974
	Negative clinical decision aid	False Negative (c)	1	True Negative (d)	59	60		Pre-test probability	0.235714	0.189783	0.288799		Pre-test probability	23.5714	18.9783	28.8799
	Total		66		214	280		Sensitivity (Sens.)	0.984848	0.919039	0.99732		Sensitivity (Sens.)	98.4848	91.9039	99.732
								Specificity (Spec.)	0.275701	0.220183	0.33913		Specificity (Spec.)	27.5701	22.0183	33.913
								Positive Predictive Value (PPV)	0.295455	0.239092	0.358838		Positive Predictive Value (PPV)	29.5455	23.9092	35.8838
								Negative Predictive Value (NPV)	0.983333	0.911447	0.997052		Negative Predictive Value (NPV)	98.3333	91.1447	99.7052
								Positive Likelihood Ratio (LR+)	1.35973	1.24529	1.48467		Positive Likelihood Ratio (LR+)	1.35973	1.24529	1.48467
								Negative Likelihood Ratio (LR-)	0.0549563	0.00776292	0.389054		Negative Likelihood Ratio (LR-)	0.0549563	0.00776292	0.389054
	Criteria	Absence of;
		1. Angular compression test pain
		2. Axial pressure test pain
		3. Objective malocclusion
		4. Tooth mobility or avulsion
		5. Jaw movement pain
		6. Mouth opening limitation
		7. Tongue blade bite test
		8. Intra-oral hematoma
										95% Confidence Interval					95% Confidence Interval
		Fracture	n	No fracture	n	Total		Statistic	Outcome	Lower bound	Upper bound		Statistic (100%)	Outcome	Lower bound	Upper bound
	Positive clinical decision aid	True positive (a)	65	False Positive (b)	158	223		Prevalence	0.796429	0.745402	0.839432		Prevalence	79.6429	74.5402	83.9432
	Negative clinical decision aid	False Negative (c)	1	True Negative (d)	56	57		Pre-test probability	0.235714	0.189783	0.288799		Pre-test probability	23.5714	18.9783	28.8799
	Total		66		214	280		Sensitivity (Sens.)	0.984848	0.919039	0.99732		Sensitivity (Sens.)	98.4848	91.9039	99.732
								Specificity (Spec.)	0.261682	0.207363	0.324407		Specificity (Spec.)	26.1682	20.7363	32.4407
								Positive Predictive Value (PPV)	0.29148	0.235767	0.354256		Positive Predictive Value (PPV)	29.148	23.5767	35.4256
								Negative Predictive Value (NPV)	0.982456	0.90709	0.996896		Negative Predictive Value (NPV)	98.2456	90.709	99.6896
								Positive Likelihood Ratio (LR+)	1.33391	1.22497	1.45253		Positive Likelihood Ratio (LR+)	1.33391	1.22497	1.45253
								Negative Likelihood Ratio (LR-)	0.0579004	0.00817151	0.410262		Negative Likelihood Ratio (LR-)	0.0579004	0.00817151	0.410262
	Criteria	Absence of;
		1. Angular compression test pain
		2. Axial pressure test pain
		3. Objective malocclusion
		4. Tooth mobility or avulsion
		5. Jaw movement pain
		6. Mouth opening limitation
		7. Tongue blade bite test
		8. Intra-oral hematoma
		9. Intra-oral laceration
										95% Confidence Interval					95% Confidence Interval
		Fracture	n	No fracture	n	Total		Statistic	Outcome	Lower bound	Upper bound		Statistic (100%)	Outcome	Lower bound	Upper bound
	Positive clinical decision aid	True positive (a)	65	False Positive (b)	164	229		Prevalence	0.817857	0.768448	0.858662		Prevalence	81.7857	76.8448	85.8662
	Negative clinical decision aid	False Negative (c)	1	True Negative (d)	50	51		Pre-test probability	0.235714	0.189783	0.288799		Pre-test probability	23.5714	18.9783	28.8799
	Total		66		214	280		Sensitivity (Sens.)	0.984848	0.919039	0.99732		Sensitivity (Sens.)	98.4848	91.9039	99.732
								Specificity (Spec.)	0.233645	0.181953	0.294731		Specificity (Spec.)	23.3645	18.1953	29.4731
								Positive Predictive Value (PPV)	0.283843	0.229387	0.345431		Positive Predictive Value (PPV)	28.3843	22.9387	34.5431
								Negative Predictive Value (NPV)	0.980392	0.896952	0.99653		Negative Predictive Value (NPV)	98.0392	89.6952	99.653
								Positive Likelihood Ratio (LR+)	1.28511	1.18654	1.39187		Positive Likelihood Ratio (LR+)	1.28511	1.18654	1.39187
								Negative Likelihood Ratio (LR-)	0.0648485	0.00913288	0.46046		Negative Likelihood Ratio (LR-)	0.0648485	0.00913288	0.46046
	Criteria	Absence of;
		1. Angular compression test pain
		2. Axial pressure test pain
		3. Objective malocclusion
		4. Tooth mobility or avulsion
		5. Jaw movement pain
		6. Mouth opening limitation
		7. Tongue blade bite test
		8. Intra-oral hematoma
		9. Intra-oral laceration
		10. Parathesia alveolar inferior nerve
										95% Confidence Interval					95% Confidence Interval
		Fracture	n	No fracture	n	Total		Statistic	Outcome	Lower bound	Upper bound		Statistic (100%)	Outcome	Lower bound	Upper bound
	Positive clinical decision aid	True positive (a)	65	False Positive (b)	165	230		Prevalence	0.821429	0.77231	0.861846		Prevalence	82.1429	77.231	86.1846
	Negative clinical decision aid	False Negative (c)	1	True Negative (d)	49	50		Pre-test probability	0.235714	0.189783	0.288799		Pre-test probability	23.5714	18.9783	28.8799
	Total		66		214	280		Sensitivity (Sens.)	0.984848	0.919039	0.99732		Sensitivity (Sens.)	98.4848	91.9039	99.732
								Specificity (Spec.)	0.228972	0.17775	0.289753		Specificity (Spec.)	22.8972	17.775	28.9753
								Positive Predictive Value (PPV)	0.282609	0.228358	0.344002		Positive Predictive Value (PPV)	28.2609	22.8358	34.4002
								Negative Predictive Value (NPV)	0.98	0.895043	0.996461		Negative Predictive Value (NPV)	98	89.5043	99.6461
								Positive Likelihood Ratio (LR+)	1.27732	1.1804	1.38219		Positive Likelihood Ratio (LR+)	1.27732	1.1804	1.38219
								Negative Likelihood Ratio (LR-)	0.0661719	0.00931554	0.470045		Negative Likelihood Ratio (LR-)	0.0661719	0.00931554	0.470045
	Criteria	Absence of;
		1. Angular compression test pain
		2. Axial pressure test pain
		3. Objective malocclusion
		4. Tooth mobility or avulsion
		5. Jaw movement pain
		6. Mouth opening limitation
		7. Tongue blade bite test
		8. Intra-oral hematoma
		9. Intra-oral laceration
		10. Parathesia alveolar inferior nerve
		11. Subjective malocclusion
										95% Confidence Interval					95% Confidence Interval
		Fracture	n	No fracture	n	Total		Statistic	Outcome	Lower bound	Upper bound		Statistic (100%)	Outcome	Lower bound	Upper bound
	Positive clinical decision aid	True positive (a)	65	False Positive (b)	166	231		Prevalence	0.825	0.776179	0.865024		Prevalence	82.5	77.6179	86.5024
	Negative clinical decision aid	False Negative (c)	1	True Negative (d)	48	49		Pre-test probability	0.235714	0.189783	0.288799		Pre-test probability	23.5714	18.9783	28.8799
	Total		66		214	280		Sensitivity (Sens.)	0.984848	0.919039	0.99732		Sensitivity (Sens.)	98.4848	91.9039	99.732
								Specificity (Spec.)	0.224299	0.173556	0.284766		Specificity (Spec.)	22.4299	17.3556	28.4766
								Positive Predictive Value (PPV)	0.281385	0.227337	0.342586		Positive Predictive Value (PPV)	28.1385	22.7337	34.2586
								Negative Predictive Value (NPV)	0.979592	0.893062	0.996388		Negative Predictive Value (NPV)	97.9592	89.3062	99.6388
								Positive Likelihood Ratio (LR+)	1.26962	1.17434	1.37264		Positive Likelihood Ratio (LR+)	1.26962	1.17434	1.37264
								Negative Likelihood Ratio (LR-)	0.0675505	0.00950566	0.480037		Negative Likelihood Ratio (LR-)	0.0675505	0.00950566	0.480037
	Criteria	Absence of;
		1. Angular compression test pain
		2. Axial pressure test pain
		3. Objective malocclusion
		4. Tooth mobility or avulsion
		5. Jaw movement pain
		6. Mouth opening limitation
		7. Tongue blade bite test
		8. Intra-oral hematoma
		9. Intra-oral laceration
		10. Parathesia alveolar inferior nerve
		11. Subjective malocclusion
		12. Palpable step-off
										95% Confidence Interval					95% Confidence Interval
		Fracture	n	No fracture	n	Total		Statistic	Outcome	Lower bound	Upper bound		Statistic (100%)	Outcome	Lower bound	Upper bound
	Positive clinical decision aid	True positive (a)	65	False Positive (b)	166	231		Prevalence	0.825	0.776179	0.865024		Prevalence	82.5	77.6179	86.5024
	Negative clinical decision aid	False Negative (c)	1	True Negative (d)	48	49		Pre-test probability	0.235714	0.189783	0.288799		Pre-test probability	23.5714	18.9783	28.8799
	Total		66		214	280		Sensitivity (Sens.)	0.984848	0.919039	0.99732		Sensitivity (Sens.)	98.4848	91.9039	99.732
								Specificity (Spec.)	0.224299	0.173556	0.284766		Specificity (Spec.)	22.4299	17.3556	28.4766
								Positive Predictive Value (PPV)	0.281385	0.227337	0.342586		Positive Predictive Value (PPV)	28.1385	22.7337	34.2586
								Negative Predictive Value (NPV)	0.979592	0.893062	0.996388		Negative Predictive Value (NPV)	97.9592	89.3062	99.6388
								Positive Likelihood Ratio (LR+)	1.26962	1.17434	1.37264		Positive Likelihood Ratio (LR+)	1.26962	1.17434	1.37264
								Negative Likelihood Ratio (LR-)	0.0675505	0.00950566	0.480037		Negative Likelihood Ratio (LR-)	0.0675505	0.00950566	0.480037
	Criteria	Absence of;
		1. Angular compression test pain
		2. Axial pressure test pain
		3. Objective malocclusion
		4. Tooth mobility or avulsion
		5. Jaw movement pain
		6. Mouth opening limitation
		7. Tongue blade bite test
		8. Intra-oral hematoma
		9. Intra-oral laceration
		10. Parathesia alveolar inferior nerve
		11. Subjective malocclusion
		12. Palpable step-off
		13. Extra-oral laceration
										95% Confidence Interval					95% Confidence Interval
		Fracture	n	No fracture	n	Total		Statistic	Outcome	Lower bound	Upper bound		Statistic (100%)	Outcome	Lower bound	Upper bound
	Positive clinical decision aid	True positive (a)	66	False Positive (b)	178	244		Prevalence	0.871429	0.827137	0.905666		Prevalence	87.1429	82.7137	90.5666
	Negative clinical decision aid	False Negative (c)	0	True Negative (d)	36	36		Pre-test probability	0.235714	0.189783	0.288799		Pre-test probability	23.5714	18.9783	28.8799
	Total		66		214	280		Sensitivity (Sens.)	1	0.944996	1		Sensitivity (Sens.)	100	94.4996	100
								Specificity (Spec.)	0.168224	0.124057	0.224093		Specificity (Spec.)	16.8224	12.4057	22.4093
								Positive Predictive Value (PPV)	0.270492	0.21863	0.329468		Positive Predictive Value (PPV)	27.0492	21.863	32.9468
								Negative Predictive Value (NPV)	1	0.903578	1		Negative Predictive Value (NPV)	100	90.3578	100
								Positive Likelihood Ratio (LR+)	1.20225	1.13195	1.27692		Positive Likelihood Ratio (LR+)	1.20225	1.13195	1.27692
								Negative Likelihood Ratio (LR-)	0	#NUM!	#NUM!		Negative Likelihood Ratio (LR-)	0	#NUM!	#NUM!
	Criteria	Absence of;
		1. Angular compression test pain
		2. Axial pressure test pain
		3. Objective malocclusion
		4. Tooth mobility or avulsion
		5. Jaw movement pain
		6. Mouth opening limitation
		7. Tongue blade bite test
		8. Intra-oral hematoma
		9. Intra-oral laceration
		10. Parathesia alveolar inferior nerve
		11. Subjective malocclusion
		12. Palpable step-off
		13. Extra-oral laceration
		14. Swelling
										95% Confidence Interval					95% Confidence Interval
		Fracture	n	No fracture	n	Total		Statistic	Outcome	Lower bound	Upper bound		Statistic (100%)	Outcome	Lower bound	Upper bound
	Positive clinical decision aid	True positive (a)	66	False Positive (b)	180	246		Prevalence	0.878571	0.835105	0.91179		Prevalence	87.8571	83.5105	91.179
	Negative clinical decision aid	False Negative (c)	0	True Negative (d)	34	34		Pre-test probability	0.235714	0.189783	0.288799		Pre-test probability	23.5714	18.9783	28.8799
	Total		66		214	280		Sensitivity (Sens.)	1	0.944996	1		Sensitivity (Sens.)	100	94.4996	100
								Specificity (Spec.)	0.158879	0.115977	0.213811		Specificity (Spec.)	15.8879	11.5977	21.3811
								Positive Predictive Value (PPV)	0.268293	0.216799	0.326912		Positive Predictive Value (PPV)	26.8293	21.6799	32.6912
								Negative Predictive Value (NPV)	1	0.898482	1		Negative Predictive Value (NPV)	100	89.8482	100
								Positive Likelihood Ratio (LR+)	1.18889	1.12164	1.26017		Positive Likelihood Ratio (LR+)	1.18889	1.12164	1.26017
								Negative Likelihood Ratio (LR-)	0	#NUM!	#NUM!		Negative Likelihood Ratio (LR-)	0	#NUM!	#NUM!

## Sheet: Midface (1)
	Anatomical region	Midface
	Outcome	Any midfacial fracture
	Method of calculation	Considering only 'absent' and 'present' physical examination findings
	Patient population	Considering all patients with radiological imaging
	Swelling									95% Confidence Interval					95% Confidence Interval
		Fracture	n	No fracture	n	Total		Statistic	Outcome	Lower bound	Upper bound		Statistic (100%)	Outcome	Lower bound	Upper bound
	Present physical examination finding	True positive (a)	294	False Positive (b)	327	621		Prevalence	0.810705	0.781438	0.836871		Prevalence	81.0705	78.1438	83.6871
	Negative physical examination finding	False Negative (c)	45	True Negative (d)	100	145		Pre-test probability	0.442559	0.407758	0.477933		Pre-test probability	44.2559	40.7758	47.7933
	Total		339		427	766		Sensitivity (Sens.)	0.867257	0.82699	0.899293		Sensitivity (Sens.)	86.7257	82.699	89.9293
								Specificity (Spec.)	0.234192	0.196503	0.276622		Specificity (Spec.)	23.4192	19.6503	27.6622
								Positive Predictive Value (PPV)	0.47343	0.434443	0.512743		Positive Predictive Value (PPV)	47.343	43.4443	51.2743
								Negative Predictive Value (NPV)	0.689655	0.610275	0.759246		Negative Predictive Value (NPV)	68.9655	61.0275	75.9246
								Positive Likelihood Ratio (LR+)	1.13247	1.05911	1.21092		Positive Likelihood Ratio (LR+)	1.13247	1.05911	1.21092
								Negative Likelihood Ratio (LR-)	0.566814	0.410915	0.781861		Negative Likelihood Ratio (LR-)	0.566814	0.410915	0.781861
	Laceration									95% Confidence Interval					95% Confidence Interval
		Fracture	n	No fracture	n	Total		Statistic	Outcome	Lower bound	Upper bound		Statistic (100%)	Outcome	Lower bound	Upper bound
	Present physical examination finding	True positive (a)	200	False Positive (b)	230	430		Prevalence	0.561358	0.525997	0.596106		Prevalence	56.1358	52.5997	59.6106
	Negative physical examination finding	False Negative (c)	139	True Negative (d)	197	336		Pre-test probability	0.442559	0.407758	0.477933		Pre-test probability	44.2559	40.7758	47.7933
	Total		339		427	766		Sensitivity (Sens.)	0.589971	0.536889	0.641035		Sensitivity (Sens.)	58.9971	53.6889	64.1035
								Specificity (Spec.)	0.461358	0.414629	0.508777		Specificity (Spec.)	46.1358	41.4629	50.8777
								Positive Predictive Value (PPV)	0.465116	0.418489	0.512362		Positive Predictive Value (PPV)	46.5116	41.8489	51.2362
								Negative Predictive Value (NPV)	0.58631	0.532962	0.637705		Negative Predictive Value (NPV)	58.631	53.2962	63.7705
								Positive Likelihood Ratio (LR+)	1.09529	0.96676	1.24091		Positive Likelihood Ratio (LR+)	1.09529	0.96676	1.24091
								Negative Likelihood Ratio (LR-)	0.888744	0.754515	1.04685		Negative Likelihood Ratio (LR-)	0.888744	0.754515	1.04685
	Facial depression									95% Confidence Interval					95% Confidence Interval
		Fracture	n	No fracture	n	Total		Statistic	Outcome	Lower bound	Upper bound		Statistic (100%)	Outcome	Lower bound	Upper bound
	Present physical examination finding	True positive (a)	46	False Positive (b)	3	49		Prevalence	0.0660377	0.0503098	0.0862361		Prevalence	6.60377	5.03098	8.62361
	Negative physical examination finding	False Negative (c)	276	True Negative (d)	417	693		Pre-test probability	0.433962	0.398731	0.469874		Pre-test probability	43.3962	39.8731	46.9874
	Total		322		420	742		Sensitivity (Sens.)	0.142857	0.10884	0.185296		Sensitivity (Sens.)	14.2857	10.884	18.5296
								Specificity (Spec.)	0.992857	0.979212	0.997568		Specificity (Spec.)	99.2857	97.9212	99.7568
								Positive Predictive Value (PPV)	0.938776	0.834793	0.97896		Positive Predictive Value (PPV)	93.8776	83.4793	97.896
								Negative Predictive Value (NPV)	0.601732	0.564819	0.637523		Negative Predictive Value (NPV)	60.1732	56.4819	63.7523
								Positive Likelihood Ratio (LR+)	20	6.27684	63.7263		Positive Likelihood Ratio (LR+)	20	6.27684	63.7263
								Negative Likelihood Ratio (LR-)	0.863309	0.825055	0.903338		Negative Likelihood Ratio (LR-)	0.863309	0.825055	0.903338
	Peri-orbital hematoma									95% Confidence Interval					95% Confidence Interval
		Fracture	n	No fracture	n	Total		Statistic	Outcome	Lower bound	Upper bound		Statistic (100%)	Outcome	Lower bound	Upper bound
	Present physical examination finding	True positive (a)	199	False Positive (b)	156	355		Prevalence	0.463446	0.428403	0.498855		Prevalence	46.3446	42.8403	49.8855
	Negative physical examination finding	False Negative (c)	140	True Negative (d)	271	411		Pre-test probability	0.442559	0.407758	0.477933		Pre-test probability	44.2559	40.7758	47.7933
	Total		339		427	766		Sensitivity (Sens.)	0.587021	0.533917	0.638174		Sensitivity (Sens.)	58.7021	53.3917	63.8174
								Specificity (Spec.)	0.63466	0.587975	0.678945		Specificity (Spec.)	63.466	58.7975	67.8945
								Positive Predictive Value (PPV)	0.560563	0.508558	0.611272		Positive Predictive Value (PPV)	56.0563	50.8558	61.1272
								Negative Predictive Value (NPV)	0.659367	0.612262	0.703521		Negative Predictive Value (NPV)	65.9367	61.2262	70.3521
								Positive Likelihood Ratio (LR+)	1.60678	1.37796	1.8736		Positive Likelihood Ratio (LR+)	1.60678	1.37796	1.8736
								Negative Likelihood Ratio (LR-)	0.650709	0.562372	0.752923		Negative Likelihood Ratio (LR-)	0.650709	0.562372	0.752923
	Raccoon eyes									95% Confidence Interval					95% Confidence Interval
		Fracture	n	No fracture	n	Total		Statistic	Outcome	Lower bound	Upper bound		Statistic (100%)	Outcome	Lower bound	Upper bound
	Present physical examination finding	True positive (a)	35	False Positive (b)	20	55		Prevalence	0.0720839	0.0557972	0.092658		Prevalence	7.20839	5.57972	9.2658
	Negative physical examination finding	False Negative (c)	301	True Negative (d)	407	708		Pre-test probability	0.440367	0.405528	0.475804		Pre-test probability	44.0367	40.5528	47.5804
	Total		336		427	763		Sensitivity (Sens.)	0.104167	0.0758559	0.141426		Sensitivity (Sens.)	10.4167	7.58559	14.1426
								Specificity (Spec.)	0.953162	0.928764	0.969478		Specificity (Spec.)	95.3162	92.8764	96.9478
								Positive Predictive Value (PPV)	0.636364	0.504225	0.750697		Positive Predictive Value (PPV)	63.6364	50.4225	75.0697
								Negative Predictive Value (NPV)	0.574859	0.538135	0.610774		Negative Predictive Value (NPV)	57.4859	53.8135	61.0774
								Positive Likelihood Ratio (LR+)	2.22396	1.3084	3.78017		Positive Likelihood Ratio (LR+)	2.22396	1.3084	3.78017
								Negative Likelihood Ratio (LR-)	0.939855	0.901117	0.980257		Negative Likelihood Ratio (LR-)	0.939855	0.901117	0.980257
	Epistaxis									95% Confidence Interval					95% Confidence Interval
		Fracture	n	No fracture	n	Total		Statistic	Outcome	Lower bound	Upper bound		Statistic (100%)	Outcome	Lower bound	Upper bound
	Present physical examination finding	True positive (a)	194	False Positive (b)	91	285		Prevalence	0.377483	0.343607	0.4126		Prevalence	37.7483	34.3607	41.26
	Negative physical examination finding	False Negative (c)	138	True Negative (d)	332	470		Pre-test probability	0.439735	0.404723	0.475358		Pre-test probability	43.9735	40.4723	47.5358
	Total		332		423	755		Sensitivity (Sens.)	0.584337	0.530654	0.636091		Sensitivity (Sens.)	58.4337	53.0654	63.6091
								Specificity (Spec.)	0.78487	0.743239	0.821373		Specificity (Spec.)	78.487	74.3239	82.1373
								Positive Predictive Value (PPV)	0.680702	0.624479	0.732118		Positive Predictive Value (PPV)	68.0702	62.4479	73.2118
								Negative Predictive Value (NPV)	0.706383	0.663669	0.74575		Negative Predictive Value (NPV)	70.6383	66.3669	74.575
								Positive Likelihood Ratio (LR+)	2.71621	2.21633	3.32882		Positive Likelihood Ratio (LR+)	2.71621	2.21633	3.32882
								Negative Likelihood Ratio (LR-)	0.529594	0.461813	0.607325		Negative Likelihood Ratio (LR-)	0.529594	0.461813	0.607325
	Subconjunctival hemorrhage									95% Confidence Interval					95% Confidence Interval
		Fracture	n	No fracture	n	Total		Statistic	Outcome	Lower bound	Upper bound		Statistic (100%)	Outcome	Lower bound	Upper bound
	Present physical examination finding	True positive (a)	52	False Positive (b)	17	69		Prevalence	0.0951724	0.0758948	0.118718		Prevalence	9.51724	7.58948	11.8718
	Negative physical examination finding	False Negative (c)	262	True Negative (d)	394	656		Pre-test probability	0.433103	0.39748	0.469432		Pre-test probability	43.3103	39.748	46.9432
	Total		314		411	725		Sensitivity (Sens.)	0.165605	0.12858	0.210713		Sensitivity (Sens.)	16.5605	12.858	21.0713
								Specificity (Spec.)	0.958637	0.934763	0.974018		Specificity (Spec.)	95.8637	93.4763	97.4018
								Positive Predictive Value (PPV)	0.753623	0.640391	0.840104		Positive Predictive Value (PPV)	75.3623	64.0391	84.0104
								Negative Predictive Value (NPV)	0.60061	0.562649	0.637399		Negative Predictive Value (NPV)	60.061	56.2649	63.7399
								Positive Likelihood Ratio (LR+)	4.00375	2.36249	6.78521		Positive Likelihood Ratio (LR+)	4.00375	2.36249	6.78521
								Negative Likelihood Ratio (LR-)	0.870397	0.825292	0.917967		Negative Likelihood Ratio (LR-)	0.870397	0.825292	0.917967
	Ocular movement limitation									95% Confidence Interval					95% Confidence Interval
		Fracture	n	No fracture	n	Total		Statistic	Outcome	Lower bound	Upper bound		Statistic (100%)	Outcome	Lower bound	Upper bound
	Present physical examination finding	True positive (a)	12	False Positive (b)	1	13		Prevalence	0.018598	0.0109004	0.0315581		Prevalence	1.8598	1.09004	3.15581
	Negative physical examination finding	False Negative (c)	284	True Negative (d)	402	686		Pre-test probability	0.423462	0.387348	0.460413		Pre-test probability	42.3462	38.7348	46.0413
	Total		296		403	699		Sensitivity (Sens.)	0.0405405	0.0233403	0.0695141		Sensitivity (Sens.)	4.05405	2.33403	6.95141
								Specificity (Spec.)	0.997519	0.98608	0.999562		Specificity (Spec.)	99.7519	98.608	99.9562
								Positive Predictive Value (PPV)	0.923077	0.666855	0.98629		Positive Predictive Value (PPV)	92.3077	66.6855	98.629
								Negative Predictive Value (NPV)	0.586006	0.548768	0.622286		Negative Predictive Value (NPV)	58.6006	54.8768	62.2286
								Positive Likelihood Ratio (LR+)	16.3378	2.13609	124.96		Positive Likelihood Ratio (LR+)	16.3378	2.13609	124.96
								Negative Likelihood Ratio (LR-)	0.961846	0.939113	0.985129		Negative Likelihood Ratio (LR-)	0.961846	0.939113	0.985129
	Diplopia									95% Confidence Interval					95% Confidence Interval
		Fracture	n	No fracture	n	Total		Statistic	Outcome	Lower bound	Upper bound		Statistic (100%)	Outcome	Lower bound	Upper bound
	Present physical examination finding	True positive (a)	13	False Positive (b)	7	20		Prevalence	0.0287356	0.0186775	0.0439675		Prevalence	2.87356	1.86775	4.39675
	Negative physical examination finding	False Negative (c)	280	True Negative (d)	396	676		Pre-test probability	0.420977	0.384829	0.457992		Pre-test probability	42.0977	38.4829	45.7992
	Total		293		403	696		Sensitivity (Sens.)	0.0443686	0.0261096	0.0744208		Sensitivity (Sens.)	4.43686	2.61096	7.44208
								Specificity (Spec.)	0.98263	0.964585	0.991561		Specificity (Spec.)	98.263	96.4585	99.1561
								Positive Predictive Value (PPV)	0.65	0.432851	0.81881		Positive Predictive Value (PPV)	65	43.2851	81.881
								Negative Predictive Value (NPV)	0.585799	0.548283	0.622345		Negative Predictive Value (NPV)	58.5799	54.8283	62.2345
								Positive Likelihood Ratio (LR+)	2.55436	1.03184	6.32342		Positive Likelihood Ratio (LR+)	2.55436	1.03184	6.32342
								Negative Likelihood Ratio (LR-)	0.972524	0.945785	1.00002		Negative Likelihood Ratio (LR-)	0.972524	0.945785	1.00002
	Infra-orbital nerve paresthesia									95% Confidence Interval					95% Confidence Interval
		Fracture	n	No fracture	n	Total		Statistic	Outcome	Lower bound	Upper bound		Statistic (100%)	Outcome	Lower bound	Upper bound
	Present physical examination finding	True positive (a)	50	False Positive (b)	12	62		Prevalence	0.0889527	0.0700093	0.112402		Prevalence	8.89527	7.00093	11.2402
	Negative physical examination finding	False Negative (c)	243	True Negative (d)	392	635		Pre-test probability	0.420373	0.384261	0.457358		Pre-test probability	42.0373	38.4261	45.7358
	Total		293		404	697		Sensitivity (Sens.)	0.170648	0.131902	0.21792		Sensitivity (Sens.)	17.0648	13.1902	21.792
								Specificity (Spec.)	0.970297	0.948806	0.982929		Specificity (Spec.)	97.0297	94.8806	98.2929
								Positive Predictive Value (PPV)	0.806452	0.69148	0.885663		Positive Predictive Value (PPV)	80.6452	69.148	88.5663
								Negative Predictive Value (NPV)	0.617323	0.57892	0.654314		Negative Predictive Value (NPV)	61.7323	57.892	65.4314
								Positive Likelihood Ratio (LR+)	5.74516	3.11591	10.593		Positive Likelihood Ratio (LR+)	5.74516	3.11591	10.593
								Negative Likelihood Ratio (LR-)	0.85474	0.809265	0.90277		Negative Likelihood Ratio (LR-)	0.85474	0.809265	0.90277
	Subjective malocclusion (Considering solitary midfacial trauma patients only)									95% Confidence Interval					95% Confidence Interval
		Fracture	n	No fracture	n	Total		Statistic	Outcome	Lower bound	Upper bound		Statistic (100%)	Outcome	Lower bound	Upper bound
	Present physical examination finding	True positive (a)	9	False Positive (b)	4	13		Prevalence	0.0366197	0.0215234	0.0616376		Prevalence	3.66197	2.15234	6.16376
	Negative physical examination finding	False Negative (c)	135	True Negative (d)	207	342		Pre-test probability	0.405634	0.35583	0.457458		Pre-test probability	40.5634	35.583	45.7458
	Total		144		211	355		Sensitivity (Sens.)	0.0625	0.0332263	0.11451		Sensitivity (Sens.)	6.25	3.32263	11.451
								Specificity (Spec.)	0.981043	0.952278	0.992604		Specificity (Spec.)	98.1043	95.2278	99.2604
								Positive Predictive Value (PPV)	0.692308	0.423689	0.873195		Positive Predictive Value (PPV)	69.2308	42.3689	87.3195
								Negative Predictive Value (NPV)	0.605263	0.552564	0.655623		Negative Predictive Value (NPV)	60.5263	55.2564	65.5623
								Positive Likelihood Ratio (LR+)	3.29688	1.03497	10.5021		Positive Likelihood Ratio (LR+)	3.29688	1.03497	10.5021
								Negative Likelihood Ratio (LR-)	0.955616	0.912511	1.00076		Negative Likelihood Ratio (LR-)	0.955616	0.912511	1.00076
	Subjective malocclusion (All patients)									95% Confidence Interval					95% Confidence Interval
		Fracture	n	No fracture	n	Total		Statistic	Outcome	Lower bound	Upper bound		Statistic (100%)	Outcome	Lower bound	Upper bound
	Present physical examination finding	True positive (a)	27	False Positive (b)	20	47		Prevalence	0.0905588	0.0687845	0.11835		Prevalence	9.05588	6.87845	11.835
	Negative physical examination finding	False Negative (c)	190	True Negative (d)	282	472		Pre-test probability	0.418112	0.376429	0.460998		Pre-test probability	41.8112	37.6429	46.0998
	Total		217		302	519		Sensitivity (Sens.)	0.124424	0.0869371	0.174977		Sensitivity (Sens.)	12.4424	8.69371	17.4977
								Specificity (Spec.)	0.933775	0.899928	0.956724		Specificity (Spec.)	93.3775	89.9928	95.6724
								Positive Predictive Value (PPV)	0.574468	0.432817	0.704866		Positive Predictive Value (PPV)	57.4468	43.2817	70.4866
								Negative Predictive Value (NPV)	0.597458	0.5526	0.640742		Negative Predictive Value (NPV)	59.7458	55.26	64.0742
								Positive Likelihood Ratio (LR+)	1.8788	1.08256	3.26069		Positive Likelihood Ratio (LR+)	1.8788	1.08256	3.26069
								Negative Likelihood Ratio (LR-)	0.937674	0.884426	0.994127		Negative Likelihood Ratio (LR-)	0.937674	0.884426	0.994127
	Objective malocclusion (Considering solitary midfacial trauma patients only)									95% Confidence Interval					95% Confidence Interval
		Fracture	n	No fracture	n	Total		Statistic	Outcome	Lower bound	Upper bound		Statistic (100%)	Outcome	Lower bound	Upper bound
	Present physical examination finding	True positive (a)	2	False Positive (b)	3	5		Prevalence	0.0138504	0.00593011	0.0320086		Prevalence	1.38504	0.593011	3.20086
	Negative physical examination finding	False Negative (c)	137	True Negative (d)	219	356		Pre-test probability	0.385042	0.336305	0.436199		Pre-test probability	38.5042	33.6305	43.6199
	Total		139		222	361		Sensitivity (Sens.)	0.0143885	0.00395467	0.0509425		Sensitivity (Sens.)	1.43885	0.395467	5.09425
								Specificity (Spec.)	0.986486	0.961029	0.995394		Specificity (Spec.)	98.6486	96.1029	99.5394
								Positive Predictive Value (PPV)	0.4	0.117618	0.76928		Positive Predictive Value (PPV)	40	11.7618	76.928
								Negative Predictive Value (NPV)	0.615169	0.563651	0.664227		Negative Predictive Value (NPV)	61.5169	56.3651	66.4227
								Positive Likelihood Ratio (LR+)	1.06475	0.180164	6.29252		Positive Likelihood Ratio (LR+)	1.06475	0.180164	6.29252
								Negative Likelihood Ratio (LR-)	0.999113	0.974144	1.02472		Negative Likelihood Ratio (LR-)	0.999113	0.974144	1.02472
	Objective malocclusion (All patients)									95% Confidence Interval					95% Confidence Interval
		Fracture	n	No fracture	n	Total		Statistic	Outcome	Lower bound	Upper bound		Statistic (100%)	Outcome	Lower bound	Upper bound
	Present physical examination finding	True positive (a)	2	False Positive (b)	3	5		Prevalence	0.0139665	0.00597992	0.0322733		Prevalence	1.39665	0.597992	3.22733
	Negative physical examination finding	False Negative (c)	141	True Negative (d)	212	353		Pre-test probability	0.399441	0.350031	0.450986		Pre-test probability	39.9441	35.0031	45.0986
	Total		143		215	358		Sensitivity (Sens.)	0.013986	0.00384381	0.049558		Sensitivity (Sens.)	1.3986	0.384381	4.9558
								Specificity (Spec.)	0.986047	0.959785	0.995243		Specificity (Spec.)	98.6047	95.9785	99.5243
								Positive Predictive Value (PPV)	0.4	0.117618	0.76928		Positive Predictive Value (PPV)	40	11.7618	76.928
								Negative Predictive Value (NPV)	0.600567	0.548654	0.650314		Negative Predictive Value (NPV)	60.0567	54.8654	65.0314
								Positive Likelihood Ratio (LR+)	1.00233	0.169593	5.92399		Positive Likelihood Ratio (LR+)	1.00233	0.169593	5.92399
								Negative Likelihood Ratio (LR-)	0.999967	0.975105	1.02546		Negative Likelihood Ratio (LR-)	0.999967	0.975105	1.02546
	Tooth mobility or avulsion									95% Confidence Interval					95% Confidence Interval
		Fracture	n	No fracture	n	Total		Statistic	Outcome	Lower bound	Upper bound		Statistic (100%)	Outcome	Lower bound	Upper bound
	Present physical examination finding	True positive (a)	33	False Positive (b)	15	48		Prevalence	0.0635762	0.0482849	0.0832861		Prevalence	6.35762	4.82849	8.32861
	Negative physical examination finding	False Negative (c)	298	True Negative (d)	409	707		Pre-test probability	0.438411	0.403416	0.474028		Pre-test probability	43.8411	40.3416	47.4028
	Total		331		424	755		Sensitivity (Sens.)	0.0996979	0.0718733	0.136708		Sensitivity (Sens.)	9.96979	7.18733	13.6708
								Specificity (Spec.)	0.964623	0.942456	0.978446		Specificity (Spec.)	96.4623	94.2456	97.8446
								Positive Predictive Value (PPV)	0.6875	0.546667	0.800545		Positive Predictive Value (PPV)	68.75	54.6667	80.0545
								Negative Predictive Value (NPV)	0.578501	0.541773	0.61438		Negative Predictive Value (NPV)	57.8501	54.1773	61.438
								Positive Likelihood Ratio (LR+)	2.81813	1.55722	5.10002		Positive Likelihood Ratio (LR+)	2.81813	1.55722	5.10002
								Negative Likelihood Ratio (LR-)	0.933321	0.896529	0.971622		Negative Likelihood Ratio (LR-)	0.933321	0.896529	0.971622
	Palpable step-off									95% Confidence Interval					95% Confidence Interval
		Fracture	n	No fracture	n	Total		Statistic	Outcome	Lower bound	Upper bound		Statistic (100%)	Outcome	Lower bound	Upper bound
	Present physical examination finding	True positive (a)	62	False Positive (b)	6	68		Prevalence	0.0930233	0.0740417	0.11626		Prevalence	9.30233	7.40417	11.626
	Negative physical examination finding	False Negative (c)	254	True Negative (d)	409	663		Pre-test probability	0.432285	0.396818	0.468459		Pre-test probability	43.2285	39.6818	46.8459
	Total		316		415	731		Sensitivity (Sens.)	0.196203	0.156176	0.243527		Sensitivity (Sens.)	19.6203	15.6176	24.3527
								Specificity (Spec.)	0.985542	0.96882	0.993358		Specificity (Spec.)	98.5542	96.882	99.3358
								Positive Predictive Value (PPV)	0.911765	0.82056	0.958932		Positive Predictive Value (PPV)	91.1765	82.056	95.8932
								Negative Predictive Value (NPV)	0.616893	0.579315	0.653124		Negative Predictive Value (NPV)	61.6893	57.9315	65.3124
								Positive Likelihood Ratio (LR+)	13.5707	5.94646	30.9702		Positive Likelihood Ratio (LR+)	13.5707	5.94646	30.9702
								Negative Likelihood Ratio (LR-)	0.815589	0.771398	0.862312		Negative Likelihood Ratio (LR-)	0.815589	0.771398	0.862312
	Maxillary mobility									95% Confidence Interval					95% Confidence Interval
		Fracture	n	No fracture	n	Total		Statistic	Outcome	Lower bound	Upper bound		Statistic (100%)	Outcome	Lower bound	Upper bound
	Present physical examination finding	True positive (a)	20	False Positive (b)	16	36		Prevalence	0.0502793	0.0365364	0.0688224		Prevalence	5.02793	3.65364	6.88224
	Negative physical examination finding	False Negative (c)	287	True Negative (d)	393	680		Pre-test probability	0.428771	0.392995	0.465307		Pre-test probability	42.8771	39.2995	46.5307
	Total		307		409	716		Sensitivity (Sens.)	0.0651466	0.0425644	0.0984772		Sensitivity (Sens.)	6.51466	4.25644	9.84772
								Specificity (Spec.)	0.96088	0.937404	0.975779		Specificity (Spec.)	96.088	93.7404	97.5779
								Positive Predictive Value (PPV)	0.555556	0.395808	0.70459		Positive Predictive Value (PPV)	55.5556	39.5808	70.459
								Negative Predictive Value (NPV)	0.577941	0.540483	0.614523		Negative Predictive Value (NPV)	57.7941	54.0483	61.4523
								Positive Likelihood Ratio (LR+)	1.66531	0.877643	3.15989		Positive Likelihood Ratio (LR+)	1.66531	0.877643	3.15989
								Negative Likelihood Ratio (LR-)	0.972914	0.939058	1.00799		Negative Likelihood Ratio (LR-)	0.972914	0.939058	1.00799

## Sheet: Mandible (1)
	Anatomical region	Mandible
	Outcome	Any mandible fracture
	Method of calculation	Considering only 'absent' and 'present' physical examination findings
	Patient population	Considering all patients with radiological imaging
	Swelling									95% Confidence Interval					95% Confidence Interval
		Fracture	n	No fracture	n	Total		Statistic	Outcome	Lower bound	Upper bound		Statistic (100%)	Outcome	Lower bound	Upper bound
	Present physical examination finding	True positive (a)	50	False Positive (b)	55	105		Prevalence	0.375	0.320345	0.433039		Prevalence	37.5	32.0345	43.3039
	Negative physical examination finding	False Negative (c)	16	True Negative (d)	159	175		Pre-test probability	0.235714	0.189783	0.288799		Pre-test probability	23.5714	18.9783	28.8799
	Total		66		214	280		Sensitivity (Sens.)	0.757576	0.641906	0.844909		Sensitivity (Sens.)	75.7576	64.1906	84.4909
								Specificity (Spec.)	0.742991	0.680518	0.796893		Specificity (Spec.)	74.2991	68.0518	79.6893
								Positive Predictive Value (PPV)	0.47619	0.383198	0.570863		Positive Predictive Value (PPV)	47.619	38.3198	57.0863
								Negative Predictive Value (NPV)	0.908571	0.856651	0.942939		Negative Predictive Value (NPV)	90.8571	85.6651	94.2939
								Positive Likelihood Ratio (LR+)	2.94766	2.2602	3.84422		Positive Likelihood Ratio (LR+)	2.94766	2.2602	3.84422
								Negative Likelihood Ratio (LR-)	0.326282	0.211463	0.503443		Negative Likelihood Ratio (LR-)	0.326282	0.211463	0.503443
	Extra-oral laceration									95% Confidence Interval					95% Confidence Interval
		Fracture	n	No fracture	n	Total		Statistic	Outcome	Lower bound	Upper bound		Statistic (100%)	Outcome	Lower bound	Upper bound
	Present physical examination finding	True positive (a)	36	False Positive (b)	65	101		Prevalence	0.360714	0.306702	0.418497		Prevalence	36.0714	30.6702	41.8497
	Negative physical examination finding	False Negative (c)	30	True Negative (d)	149	179		Pre-test probability	0.235714	0.189783	0.288799		Pre-test probability	23.5714	18.9783	28.8799
	Total		66		214	280		Sensitivity (Sens.)	0.545455	0.426148	0.659761		Sensitivity (Sens.)	54.5455	42.6148	65.9761
								Specificity (Spec.)	0.696262	0.631634	0.753968		Specificity (Spec.)	69.6262	63.1634	75.3968
								Positive Predictive Value (PPV)	0.356436	0.269865	0.453527		Positive Predictive Value (PPV)	35.6436	26.9865	45.3527
								Negative Predictive Value (NPV)	0.832402	0.77083	0.880007		Negative Predictive Value (NPV)	83.2402	77.083	88.0007
								Positive Likelihood Ratio (LR+)	1.7958	1.33113	2.42269		Positive Likelihood Ratio (LR+)	1.7958	1.33113	2.42269
								Negative Likelihood Ratio (LR-)	0.652837	0.494041	0.862673		Negative Likelihood Ratio (LR-)	0.652837	0.494041	0.862673
	Jaw movement pain									95% Confidence Interval					95% Confidence Interval
		Fracture	n	No fracture	n	Total		Statistic	Outcome	Lower bound	Upper bound		Statistic (100%)	Outcome	Lower bound	Upper bound
	Present physical examination finding	True positive (a)	59	False Positive (b)	70	129		Prevalence	0.476015	0.417304	0.535396		Prevalence	47.6015	41.7304	53.5396
	Negative physical examination finding	False Negative (c)	3	True Negative (d)	139	142		Pre-test probability	0.228782	0.182768	0.282379		Pre-test probability	22.8782	18.2768	28.2379
	Total		62		209	271		Sensitivity (Sens.)	0.951613	0.867117	0.983409		Sensitivity (Sens.)	95.1613	86.7117	98.3409
								Specificity (Spec.)	0.665072	0.598615	0.725569		Specificity (Spec.)	66.5072	59.8615	72.5569
								Positive Predictive Value (PPV)	0.457364	0.373871	0.543324		Positive Predictive Value (PPV)	45.7364	37.3871	54.3324
								Negative Predictive Value (NPV)	0.978873	0.939729	0.99279		Negative Predictive Value (NPV)	97.8873	93.9729	99.279
								Positive Likelihood Ratio (LR+)	2.84124	2.32826	3.46726		Positive Likelihood Ratio (LR+)	2.84124	2.32826	3.46726
								Negative Likelihood Ratio (LR-)	0.0727547	0.0240232	0.220339		Negative Likelihood Ratio (LR-)	0.0727547	0.0240232	0.220339
	Mouth opening limitation									95% Confidence Interval					95% Confidence Interval
		Fracture	n	No fracture	n	Total		Statistic	Outcome	Lower bound	Upper bound		Statistic (100%)	Outcome	Lower bound	Upper bound
	Present physical examination finding	True positive (a)	54	False Positive (b)	34	88		Prevalence	0.322344	0.269698	0.379921		Prevalence	32.2344	26.9698	37.9921
	Negative physical examination finding	False Negative (c)	8	True Negative (d)	177	185		Pre-test probability	0.227106	0.181395	0.280391		Pre-test probability	22.7106	18.1395	28.0391
	Total		62		211	273		Sensitivity (Sens.)	0.870968	0.765504	0.933142		Sensitivity (Sens.)	87.0968	76.5504	93.3142
								Specificity (Spec.)	0.838863	0.783268	0.882339		Specificity (Spec.)	83.8863	78.3268	88.2339
								Positive Predictive Value (PPV)	0.613636	0.509186	0.708581		Positive Predictive Value (PPV)	61.3636	50.9186	70.8581
								Negative Predictive Value (NPV)	0.956757	0.917002	0.977928		Negative Predictive Value (NPV)	95.6757	91.7002	97.7928
								Positive Likelihood Ratio (LR+)	5.40512	3.9154	7.46165		Positive Likelihood Ratio (LR+)	5.40512	3.9154	7.46165
								Negative Likelihood Ratio (LR-)	0.153818	0.0803473	0.294472		Negative Likelihood Ratio (LR-)	0.153818	0.0803473	0.294472
	Inferior alveolar nerve paresthesia									95% Confidence Interval					95% Confidence Interval
		Fracture	n	No fracture	n	Total		Statistic	Outcome	Lower bound	Upper bound		Statistic (100%)	Outcome	Lower bound	Upper bound
	Present physical examination finding	True positive (a)	4	False Positive (b)	4	8		Prevalence	0.0306513	0.0156115	0.0593072		Prevalence	3.06513	1.56115	5.93072
	Negative physical examination finding	False Negative (c)	56	True Negative (d)	197	253		Pre-test probability	0.229885	0.182977	0.28463		Pre-test probability	22.9885	18.2977	28.463
	Total		60		201	261		Sensitivity (Sens.)	0.0666667	0.0262283	0.159256		Sensitivity (Sens.)	6.66667	2.62283	15.9256
								Specificity (Spec.)	0.9801	0.949957	0.992235		Specificity (Spec.)	98.01	94.9957	99.2235
								Positive Predictive Value (PPV)	0.5	0.215213	0.784787		Positive Predictive Value (PPV)	50	21.5213	78.4787
								Negative Predictive Value (NPV)	0.778656	0.723545	0.825432		Negative Predictive Value (NPV)	77.8656	72.3545	82.5432
								Positive Likelihood Ratio (LR+)	3.35	0.863602	12.995		Positive Likelihood Ratio (LR+)	3.35	0.863602	12.995
								Negative Likelihood Ratio (LR-)	0.952284	0.887516	1.02178		Negative Likelihood Ratio (LR-)	0.952284	0.887516	1.02178
	Intra-oral hematoma									95% Confidence Interval					95% Confidence Interval
		Fracture	n	No fracture	n	Total		Statistic	Outcome	Lower bound	Upper bound		Statistic (100%)	Outcome	Lower bound	Upper bound
	Present physical examination finding	True positive (a)	19	False Positive (b)	16	35		Prevalence	0.132576	0.0968922	0.178799		Prevalence	13.2576	9.68922	17.8799
	Negative physical examination finding	False Negative (c)	38	True Negative (d)	191	229		Pre-test probability	0.215909	0.17054	0.269428		Pre-test probability	21.5909	17.054	26.9428
	Total		57		207	264		Sensitivity (Sens.)	0.333333	0.224936	0.462777		Sensitivity (Sens.)	33.3333	22.4936	46.2777
								Specificity (Spec.)	0.922705	0.878142	0.951865		Specificity (Spec.)	92.2705	87.8142	95.1865
								Positive Predictive Value (PPV)	0.542857	0.381895	0.695342		Positive Predictive Value (PPV)	54.2857	38.1895	69.5342
								Negative Predictive Value (NPV)	0.834061	0.780447	0.876652		Negative Predictive Value (NPV)	83.4061	78.0447	87.6652
								Positive Likelihood Ratio (LR+)	4.3125	2.37401	7.83386		Positive Likelihood Ratio (LR+)	4.3125	2.37401	7.83386
								Negative Likelihood Ratio (LR-)	0.722513	0.59883	0.871742		Negative Likelihood Ratio (LR-)	0.722513	0.59883	0.871742
	Intra-oral laceration									95% Confidence Interval					95% Confidence Interval
		Fracture	n	No fracture	n	Total		Statistic	Outcome	Lower bound	Upper bound		Statistic (100%)	Outcome	Lower bound	Upper bound
	Present physical examination finding	True positive (a)	24	False Positive (b)	38	62		Prevalence	0.231343	0.184867	0.285413		Prevalence	23.1343	18.4867	28.5413
	Negative physical examination finding	False Negative (c)	35	True Negative (d)	171	206		Pre-test probability	0.220149	0.174689	0.273519		Pre-test probability	22.0149	17.4689	27.3519
	Total		59		209	268		Sensitivity (Sens.)	0.40678	0.290888	0.534068		Sensitivity (Sens.)	40.678	29.0888	53.4068
								Specificity (Spec.)	0.818182	0.760305	0.864573		Specificity (Spec.)	81.8182	76.0305	86.4573
								Positive Predictive Value (PPV)	0.387097	0.275845	0.511524		Positive Predictive Value (PPV)	38.7097	27.5845	51.1524
								Negative Predictive Value (NPV)	0.830097	0.772883	0.875225		Negative Predictive Value (NPV)	83.0097	77.2883	87.5225
								Positive Likelihood Ratio (LR+)	2.23729	1.46779	3.4102		Positive Likelihood Ratio (LR+)	2.23729	1.46779	3.4102
								Negative Likelihood Ratio (LR-)	0.725047	0.581425	0.904147		Negative Likelihood Ratio (LR-)	0.725047	0.581425	0.904147
	Palpable step-off									95% Confidence Interval					95% Confidence Interval
		Fracture	n	No fracture	n	Total		Statistic	Outcome	Lower bound	Upper bound		Statistic (100%)	Outcome	Lower bound	Upper bound
	Present physical examination finding	True positive (a)	16	False Positive (b)	1	17		Prevalence	0.063197	0.0398277	0.0988667		Prevalence	6.3197	3.98277	9.88667
	Negative physical examination finding	False Negative (c)	44	True Negative (d)	208	252		Pre-test probability	0.223048	0.177397	0.276498		Pre-test probability	22.3048	17.7397	27.6498
	Total		60		209	269		Sensitivity (Sens.)	0.266667	0.171325	0.39009		Sensitivity (Sens.)	26.6667	17.1325	39.009
								Specificity (Spec.)	0.995215	0.973399	0.999155		Specificity (Spec.)	99.5215	97.3399	99.9155
								Positive Predictive Value (PPV)	0.941176	0.730175	0.98954		Positive Predictive Value (PPV)	94.1176	73.0175	98.954
								Negative Predictive Value (NPV)	0.825397	0.773736	0.867285		Negative Predictive Value (NPV)	82.5397	77.3736	86.7285
								Positive Likelihood Ratio (LR+)	55.7333	7.54402	411.744		Positive Likelihood Ratio (LR+)	55.7333	7.54402	411.744
								Negative Likelihood Ratio (LR-)	0.736859	0.6324	0.858573		Negative Likelihood Ratio (LR-)	0.736859	0.6324	0.858573
	Tooth mobility or avulsion									95% Confidence Interval					95% Confidence Interval
		Fracture	n	No fracture	n	Total		Statistic	Outcome	Lower bound	Upper bound		Statistic (100%)	Outcome	Lower bound	Upper bound
	Present physical examination finding	True positive (a)	11	False Positive (b)	7	18		Prevalence	0.0656934	0.0419544	0.101442		Prevalence	6.56934	4.19544	10.1442
	Negative physical examination finding	False Negative (c)	52	True Negative (d)	204	256		Pre-test probability	0.229927	0.184042	0.283281		Pre-test probability	22.9927	18.4042	28.3281
	Total		63		211	274		Sensitivity (Sens.)	0.174603	0.100393	0.286217		Sensitivity (Sens.)	17.4603	10.0393	28.6217
								Specificity (Spec.)	0.966825	0.933116	0.983839		Specificity (Spec.)	96.6825	93.3116	98.3839
								Positive Predictive Value (PPV)	0.611111	0.386187	0.79695		Positive Predictive Value (PPV)	61.1111	38.6187	79.695
								Negative Predictive Value (NPV)	0.796875	0.74337	0.841601		Negative Predictive Value (NPV)	79.6875	74.337	84.1601
								Positive Likelihood Ratio (LR+)	5.26304	2.12932	13.0086		Positive Likelihood Ratio (LR+)	5.26304	2.12932	13.0086
								Negative Likelihood Ratio (LR-)	0.853719	0.759994	0.959003		Negative Likelihood Ratio (LR-)	0.853719	0.759994	0.959003
	Subjective malocclusion (Considering solitary mandibular trauma patients only)									95% Confidence Interval					95% Confidence Interval
		Fracture	n	No fracture	n	Total		Statistic	Outcome	Lower bound	Upper bound		Statistic (100%)	Outcome	Lower bound	Upper bound
	Present physical examination finding	True positive (a)	27	False Positive (b)	6	33		Prevalence	0.55	0.424917	0.669065		Prevalence	55	42.4917	66.9065
	Negative physical examination finding	False Negative (c)	6	True Negative (d)	21	27		Pre-test probability	0.55	0.424917	0.669065		Pre-test probability	55	42.4917	66.9065
	Total		33		27	60		Sensitivity (Sens.)	0.818182	0.656114	0.913893		Sensitivity (Sens.)	81.8182	65.6114	91.3893
								Specificity (Spec.)	0.777778	0.592427	0.893929		Specificity (Spec.)	77.7778	59.2427	89.3929
								Positive Predictive Value (PPV)	0.818182	0.656114	0.913893		Positive Predictive Value (PPV)	81.8182	65.6114	91.3893
								Negative Predictive Value (NPV)	0.777778	0.592427	0.893929		Negative Predictive Value (NPV)	77.7778	59.2427	89.3929
								Positive Likelihood Ratio (LR+)	3.68182	1.78538	7.59268		Positive Likelihood Ratio (LR+)	3.68182	1.78538	7.59268
								Negative Likelihood Ratio (LR-)	0.233766	0.110276	0.495545		Negative Likelihood Ratio (LR-)	0.233766	0.110276	0.495545
	Subjective malocclusion (All patients)									95% Confidence Interval					95% Confidence Interval
		Fracture	n	No fracture	n	Total		Statistic	Outcome	Lower bound	Upper bound		Statistic (100%)	Outcome	Lower bound	Upper bound
	Present physical examination finding	True positive (a)	37	False Positive (b)	32	69		Prevalence	0.32243	0.263413	0.38771		Prevalence	32.243	26.3413	38.771
	Negative physical examination finding	False Negative (c)	16	True Negative (d)	129	145		Pre-test probability	0.247664	0.194619	0.309608		Pre-test probability	24.7664	19.4619	30.9608
	Total		53		161	214		Sensitivity (Sens.)	0.698113	0.564629	0.804819		Sensitivity (Sens.)	69.8113	56.4629	80.4819
								Specificity (Spec.)	0.801242	0.732898	0.855546		Specificity (Spec.)	80.1242	73.2898	85.5546
								Positive Predictive Value (PPV)	0.536232	0.419782	0.64886		Positive Predictive Value (PPV)	53.6232	41.9782	64.886
								Negative Predictive Value (NPV)	0.889655	0.828267	0.930929		Negative Predictive Value (NPV)	88.9655	82.8267	93.0929
								Positive Likelihood Ratio (LR+)	3.51238	2.45758	5.01991		Positive Likelihood Ratio (LR+)	3.51238	2.45758	5.01991
								Negative Likelihood Ratio (LR-)	0.376773	0.248407	0.571475		Negative Likelihood Ratio (LR-)	0.376773	0.248407	0.571475
	Objective malocclusion (Considering solitary mandibular trauma patients only)									95% Confidence Interval					95% Confidence Interval
		Fracture	n	No fracture	n	Total		Statistic	Outcome	Lower bound	Upper bound		Statistic (100%)	Outcome	Lower bound	Upper bound
	Present physical examination finding	True positive (a)	21	False Positive (b)	1	22		Prevalence	0.372881	0.260838	0.500466		Prevalence	37.2881	26.0838	50.0466
	Negative physical examination finding	False Negative (c)	12	True Negative (d)	25	37		Pre-test probability	0.559322	0.432891	0.6785		Pre-test probability	55.9322	43.2891	67.85
	Total		33		26	59		Sensitivity (Sens.)	0.636364	0.466159	0.77813		Sensitivity (Sens.)	63.6364	46.6159	77.813
								Specificity (Spec.)	0.961538	0.811068	0.993178		Specificity (Spec.)	96.1538	81.1068	99.3178
								Positive Predictive Value (PPV)	0.954545	0.782015	0.991931		Positive Predictive Value (PPV)	95.4545	78.2015	99.1931
								Negative Predictive Value (NPV)	0.675676	0.514634	0.803669		Negative Predictive Value (NPV)	67.5676	51.4634	80.3669
								Positive Likelihood Ratio (LR+)	16.5455	2.37963	115.04		Positive Likelihood Ratio (LR+)	16.5455	2.37963	115.04
								Negative Likelihood Ratio (LR-)	0.378182	0.239253	0.597784		Negative Likelihood Ratio (LR-)	0.378182	0.239253	0.597784
	Objective malocclusion (All patients)									95% Confidence Interval					95% Confidence Interval
		Fracture	n	No fracture	n	Total		Statistic	Outcome	Lower bound	Upper bound		Statistic (100%)	Outcome	Lower bound	Upper bound
	Present physical examination finding	True positive (a)	28	False Positive (b)	14	42		Prevalence	0.195349	0.147896	0.253497		Prevalence	19.5349	14.7896	25.3497
	Negative physical examination finding	False Negative (c)	25	True Negative (d)	148	173		Pre-test probability	0.246512	0.193687	0.308236		Pre-test probability	24.6512	19.3687	30.8236
	Total		53		162	215		Sensitivity (Sens.)	0.528302	0.396599	0.65618		Sensitivity (Sens.)	52.8302	39.6599	65.618
								Specificity (Spec.)	0.91358	0.860175	0.947825		Specificity (Spec.)	91.358	86.0175	94.7825
								Positive Predictive Value (PPV)	0.666667	0.515522	0.789877		Positive Predictive Value (PPV)	66.6667	51.5522	78.9877
								Negative Predictive Value (NPV)	0.855491	0.795374	0.900164		Negative Predictive Value (NPV)	85.5491	79.5374	90.0164
								Positive Likelihood Ratio (LR+)	6.11321	3.48631	10.7194		Positive Likelihood Ratio (LR+)	6.11321	3.48631	10.7194
								Negative Likelihood Ratio (LR-)	0.516318	0.386793	0.689217		Negative Likelihood Ratio (LR-)	0.516318	0.386793	0.689217
	Angular compression test pain									95% Confidence Interval					95% Confidence Interval
		Fracture	n	No fracture	n	Total		Statistic	Outcome	Lower bound	Upper bound		Statistic (100%)	Outcome	Lower bound	Upper bound
	Present physical examination finding	True positive (a)	51	False Positive (b)	45	96		Prevalence	0.359551	0.304357	0.418728		Prevalence	35.9551	30.4357	41.8728
	Negative physical examination finding	False Negative (c)	9	True Negative (d)	162	171		Pre-test probability	0.224719	0.17876	0.278487		Pre-test probability	22.4719	17.876	27.8487
	Total		60		207	267		Sensitivity (Sens.)	0.85	0.738852	0.919027		Sensitivity (Sens.)	85	73.8852	91.9027
								Specificity (Spec.)	0.782609	0.721545	0.833374		Specificity (Spec.)	78.2609	72.1545	83.3374
								Positive Predictive Value (PPV)	0.53125	0.432154	0.627941		Positive Predictive Value (PPV)	53.125	43.2154	62.7941
								Negative Predictive Value (NPV)	0.947368	0.903011	0.972067		Negative Predictive Value (NPV)	94.7368	90.3011	97.2067
								Positive Likelihood Ratio (LR+)	3.91	2.95665	5.17075		Positive Likelihood Ratio (LR+)	3.91	2.95665	5.17075
								Negative Likelihood Ratio (LR-)	0.191667	0.104496	0.351555		Negative Likelihood Ratio (LR-)	0.191667	0.104496	0.351555
	Axial chin pressure pain									95% Confidence Interval					95% Confidence Interval
		Fracture	n	No fracture	n	Total		Statistic	Outcome	Lower bound	Upper bound		Statistic (100%)	Outcome	Lower bound	Upper bound
	Present physical examination finding	True positive (a)	50	False Positive (b)	32	82		Prevalence	0.315385	0.261939	0.374207		Prevalence	31.5385	26.1939	37.4207
	Negative physical examination finding	False Negative (c)	9	True Negative (d)	169	178		Pre-test probability	0.226923	0.180203	0.281595		Pre-test probability	22.6923	18.0203	28.1595
	Total		59		201	260		Sensitivity (Sens.)	0.847458	0.734818	0.917616		Sensitivity (Sens.)	84.7458	73.4818	91.7616
								Specificity (Spec.)	0.840796	0.783895	0.884914		Specificity (Spec.)	84.0796	78.3895	88.4914
								Positive Predictive Value (PPV)	0.609756	0.501534	0.708155		Positive Predictive Value (PPV)	60.9756	50.1534	70.8155
								Negative Predictive Value (NPV)	0.949438	0.906712	0.973175		Negative Predictive Value (NPV)	94.9438	90.6712	97.3175
								Positive Likelihood Ratio (LR+)	5.32309	3.80536	7.44617		Positive Likelihood Ratio (LR+)	5.32309	3.80536	7.44617
								Negative Likelihood Ratio (LR-)	0.181426	0.0991274	0.332052		Negative Likelihood Ratio (LR-)	0.181426	0.0991274	0.332052
	Tongue blade bite test									95% Confidence Interval					95% Confidence Interval
		Fracture	n	No fracture	n	Total		Statistic	Outcome	Lower bound	Upper bound		Statistic (100%)	Outcome	Lower bound	Upper bound
	Present physical examination finding	True positive (a)	15	False Positive (b)	7	22		Prevalence	0.129412	0.0870368	0.188165		Prevalence	12.9412	8.70368	18.8165
	Negative physical examination finding	False Negative (c)	14	True Negative (d)	134	148		Pre-test probability	0.170588	0.121479	0.234256		Pre-test probability	17.0588	12.1479	23.4256
	Total		29		141	170		Sensitivity (Sens.)	0.517241	0.344307	0.686142		Sensitivity (Sens.)	51.7241	34.4307	68.6142
								Specificity (Spec.)	0.950355	0.901073	0.975747		Specificity (Spec.)	95.0355	90.1073	97.5747
								Positive Predictive Value (PPV)	0.681818	0.473182	0.836396		Positive Predictive Value (PPV)	68.1818	47.3182	83.6396
								Negative Predictive Value (NPV)	0.905405	0.847482	0.942815		Negative Predictive Value (NPV)	90.5405	84.7482	94.2815
								Positive Likelihood Ratio (LR+)	10.4187	4.6663	23.2625		Positive Likelihood Ratio (LR+)	10.4187	4.6663	23.2625
								Negative Likelihood Ratio (LR-)	0.507977	0.347865	0.741784		Negative Likelihood Ratio (LR-)	0.507977	0.347865	0.741784

## Sheet: Midface (2)
	Anatomical region	Midface
	Outcome	Any midfacial fracture
	Method of calculation	Also considering 'not assessable' findings as a present physical examination finding
	Patient population	Considering all patients with radiological imaging
	Swelling									95% Confidence Interval					95% Confidence Interval
		Fracture	n	No fracture	n	Total		Statistic	Outcome	Lower bound	Upper bound		Statistic (100%)	Outcome	Lower bound	Upper bound
	Present physical examination finding	True positive (a)	294	False Positive (b)	327	621		Prevalence	0.810705	0.781438	0.836871		Prevalence	81.0705	78.1438	83.6871
	Negative physical examination finding	False Negative (c)	45	True Negative (d)	100	145		Pre-test probability	0.442559	0.407758	0.477933		Pre-test probability	44.2559	40.7758	47.7933
	Total		339		427	766		Sensitivity (Sens.)	0.867257	0.82699	0.899293		Sensitivity (Sens.)	86.7257	82.699	89.9293
								Specificity (Spec.)	0.234192	0.196503	0.276622		Specificity (Spec.)	23.4192	19.6503	27.6622
								Positive Predictive Value (PPV)	0.47343	0.434443	0.512743		Positive Predictive Value (PPV)	47.343	43.4443	51.2743
								Negative Predictive Value (NPV)	0.689655	0.610275	0.759246		Negative Predictive Value (NPV)	68.9655	61.0275	75.9246
								Positive Likelihood Ratio (LR+)	1.13247	1.05911	1.21092		Positive Likelihood Ratio (LR+)	1.13247	1.05911	1.21092
								Negative Likelihood Ratio (LR-)	0.566814	0.410915	0.781861		Negative Likelihood Ratio (LR-)	0.566814	0.410915	0.781861
	Laceration									95% Confidence Interval					95% Confidence Interval
		Fracture	n	No fracture	n	Total		Statistic	Outcome	Lower bound	Upper bound		Statistic (100%)	Outcome	Lower bound	Upper bound
	Present physical examination finding	True positive (a)	200	False Positive (b)	230	430		Prevalence	0.561358	0.525997	0.596106		Prevalence	56.1358	52.5997	59.6106
	Negative physical examination finding	False Negative (c)	139	True Negative (d)	197	336		Pre-test probability	0.442559	0.407758	0.477933		Pre-test probability	44.2559	40.7758	47.7933
	Total		339		427	766		Sensitivity (Sens.)	0.589971	0.536889	0.641035		Sensitivity (Sens.)	58.9971	53.6889	64.1035
								Specificity (Spec.)	0.461358	0.414629	0.508777		Specificity (Spec.)	46.1358	41.4629	50.8777
								Positive Predictive Value (PPV)	0.465116	0.418489	0.512362		Positive Predictive Value (PPV)	46.5116	41.8489	51.2362
								Negative Predictive Value (NPV)	0.58631	0.532962	0.637705		Negative Predictive Value (NPV)	58.631	53.2962	63.7705
								Positive Likelihood Ratio (LR+)	1.09529	0.96676	1.24091		Positive Likelihood Ratio (LR+)	1.09529	0.96676	1.24091
								Negative Likelihood Ratio (LR-)	0.888744	0.754515	1.04685		Negative Likelihood Ratio (LR-)	0.888744	0.754515	1.04685
	Facial depression									95% Confidence Interval					95% Confidence Interval
		Fracture	n	No fracture	n	Total		Statistic	Outcome	Lower bound	Upper bound		Statistic (100%)	Outcome	Lower bound	Upper bound
	Present physical examination finding	True positive (a)	60	False Positive (b)	10	70		Prevalence	0.0917431	0.073255	0.114322		Prevalence	9.17431	7.3255	11.4322
	Negative physical examination finding	False Negative (c)	276	True Negative (d)	417	693		Pre-test probability	0.440367	0.405528	0.475804		Pre-test probability	44.0367	40.5528	47.5804
	Total		336		427	763		Sensitivity (Sens.)	0.178571	0.141323	0.223087		Sensitivity (Sens.)	17.8571	14.1323	22.3087
								Specificity (Spec.)	0.976581	0.957432	0.987231		Specificity (Spec.)	97.6581	95.7432	98.7231
								Positive Predictive Value (PPV)	0.857143	0.756614	0.920511		Positive Predictive Value (PPV)	85.7143	75.6614	92.0511
								Negative Predictive Value (NPV)	0.601732	0.564819	0.637523		Negative Predictive Value (NPV)	60.1732	56.4819	63.7523
								Positive Likelihood Ratio (LR+)	7.625	3.96459	14.665		Positive Likelihood Ratio (LR+)	7.625	3.96459	14.665
								Negative Likelihood Ratio (LR-)	0.841127	0.798527	0.885999		Negative Likelihood Ratio (LR-)	0.841127	0.798527	0.885999
	Peri-orbital hematoma									95% Confidence Interval					95% Confidence Interval
		Fracture	n	No fracture	n	Total		Statistic	Outcome	Lower bound	Upper bound		Statistic (100%)	Outcome	Lower bound	Upper bound
	Present physical examination finding	True positive (a)	199	False Positive (b)	156	355		Prevalence	0.463446	0.428403	0.498855		Prevalence	46.3446	42.8403	49.8855
	Negative physical examination finding	False Negative (c)	140	True Negative (d)	271	411		Pre-test probability	0.442559	0.407758	0.477933		Pre-test probability	44.2559	40.7758	47.7933
	Total		339		427	766		Sensitivity (Sens.)	0.587021	0.533917	0.638174		Sensitivity (Sens.)	58.7021	53.3917	63.8174
								Specificity (Spec.)	0.63466	0.587975	0.678945		Specificity (Spec.)	63.466	58.7975	67.8945
								Positive Predictive Value (PPV)	0.560563	0.508558	0.611272		Positive Predictive Value (PPV)	56.0563	50.8558	61.1272
								Negative Predictive Value (NPV)	0.659367	0.612262	0.703521		Negative Predictive Value (NPV)	65.9367	61.2262	70.3521
								Positive Likelihood Ratio (LR+)	1.60678	1.37796	1.8736		Positive Likelihood Ratio (LR+)	1.60678	1.37796	1.8736
								Negative Likelihood Ratio (LR-)	0.650709	0.562372	0.752923		Negative Likelihood Ratio (LR-)	0.650709	0.562372	0.752923
	Raccoon eyes									95% Confidence Interval					95% Confidence Interval
		Fracture	n	No fracture	n	Total		Statistic	Outcome	Lower bound	Upper bound		Statistic (100%)	Outcome	Lower bound	Upper bound
	Present physical examination finding	True positive (a)	35	False Positive (b)	20	55		Prevalence	0.0720839	0.0557972	0.092658		Prevalence	7.20839	5.57972	9.2658
	Negative physical examination finding	False Negative (c)	301	True Negative (d)	407	708		Pre-test probability	0.440367	0.405528	0.475804		Pre-test probability	44.0367	40.5528	47.5804
	Total		336		427	763		Sensitivity (Sens.)	0.104167	0.0758559	0.141426		Sensitivity (Sens.)	10.4167	7.58559	14.1426
								Specificity (Spec.)	0.953162	0.928764	0.969478		Specificity (Spec.)	95.3162	92.8764	96.9478
								Positive Predictive Value (PPV)	0.636364	0.504225	0.750697		Positive Predictive Value (PPV)	63.6364	50.4225	75.0697
								Negative Predictive Value (NPV)	0.574859	0.538135	0.610774		Negative Predictive Value (NPV)	57.4859	53.8135	61.0774
								Positive Likelihood Ratio (LR+)	2.22396	1.3084	3.78017		Positive Likelihood Ratio (LR+)	2.22396	1.3084	3.78017
								Negative Likelihood Ratio (LR-)	0.939855	0.901117	0.980257		Negative Likelihood Ratio (LR-)	0.939855	0.901117	0.980257
	Epistaxis									95% Confidence Interval					95% Confidence Interval
		Fracture	n	No fracture	n	Total		Statistic	Outcome	Lower bound	Upper bound		Statistic (100%)	Outcome	Lower bound	Upper bound
	Present physical examination finding	True positive (a)	199	False Positive (b)	95	294		Prevalence	0.384817	0.350973	0.419813		Prevalence	38.4817	35.0973	41.9813
	Negative physical examination finding	False Negative (c)	138	True Negative (d)	332	470		Pre-test probability	0.441099	0.406273	0.476516		Pre-test probability	44.1099	40.6273	47.6516
	Total		337		427	764		Sensitivity (Sens.)	0.590504	0.537269	0.6417		Sensitivity (Sens.)	59.0504	53.7269	64.17
								Specificity (Spec.)	0.777518	0.735692	0.814395		Specificity (Spec.)	77.7518	73.5692	81.4395
								Positive Predictive Value (PPV)	0.676871	0.621427	0.727752		Positive Predictive Value (PPV)	67.6871	62.1427	72.7752
								Negative Predictive Value (NPV)	0.706383	0.663669	0.74575		Negative Predictive Value (NPV)	70.6383	66.3669	74.575
								Positive Likelihood Ratio (LR+)	2.65416	2.17661	3.23649		Positive Likelihood Ratio (LR+)	2.65416	2.17661	3.23649
								Negative Likelihood Ratio (LR-)	0.52667	0.458834	0.604536		Negative Likelihood Ratio (LR-)	0.52667	0.458834	0.604536
	Subconjunctival hemorrhage									95% Confidence Interval					95% Confidence Interval
		Fracture	n	No fracture	n	Total		Statistic	Outcome	Lower bound	Upper bound		Statistic (100%)	Outcome	Lower bound	Upper bound
	Present physical examination finding	True positive (a)	73	False Positive (b)	32	105		Prevalence	0.137976	0.115285	0.164304		Prevalence	13.7976	11.5285	16.4304
	Negative physical examination finding	False Negative (c)	262	True Negative (d)	394	656		Pre-test probability	0.44021	0.405328	0.475693		Pre-test probability	44.021	40.5328	47.5693
	Total		335		426	761		Sensitivity (Sens.)	0.21791	0.177036	0.265182		Sensitivity (Sens.)	21.791	17.7036	26.5182
								Specificity (Spec.)	0.924883	0.89588	0.946291		Specificity (Spec.)	92.4883	89.588	94.6291
								Positive Predictive Value (PPV)	0.695238	0.601595	0.775099		Positive Predictive Value (PPV)	69.5238	60.1595	77.5099
								Negative Predictive Value (NPV)	0.60061	0.562649	0.637399		Negative Predictive Value (NPV)	60.061	56.2649	63.7399
								Positive Likelihood Ratio (LR+)	2.90093	1.96387	4.28511		Positive Likelihood Ratio (LR+)	2.90093	1.96387	4.28511
								Negative Likelihood Ratio (LR-)	0.84561	0.794241	0.9003		Negative Likelihood Ratio (LR-)	0.84561	0.794241	0.9003
	Ocular movement limitation									95% Confidence Interval					95% Confidence Interval
		Fracture	n	No fracture	n	Total		Statistic	Outcome	Lower bound	Upper bound		Statistic (100%)	Outcome	Lower bound	Upper bound
	Present physical examination finding	True positive (a)	53	False Positive (b)	25	78		Prevalence	0.102094	0.0825768	0.125593		Prevalence	10.2094	8.25768	12.5593
	Negative physical examination finding	False Negative (c)	284	True Negative (d)	402	686		Pre-test probability	0.441099	0.406273	0.476516		Pre-test probability	44.1099	40.6273	47.6516
	Total		337		427	764		Sensitivity (Sens.)	0.15727	0.122291	0.199975		Sensitivity (Sens.)	15.727	12.2291	19.9975
								Specificity (Spec.)	0.941452	0.915	0.960032		Specificity (Spec.)	94.1452	91.5	96.0032
								Positive Predictive Value (PPV)	0.679487	0.569604	0.77252		Positive Predictive Value (PPV)	67.9487	56.9604	77.252
								Negative Predictive Value (NPV)	0.586006	0.548768	0.622286		Negative Predictive Value (NPV)	58.6006	54.8768	62.2286
								Positive Likelihood Ratio (LR+)	2.68617	1.70663	4.22794		Positive Likelihood Ratio (LR+)	2.68617	1.70663	4.22794
								Negative Likelihood Ratio (LR-)	0.895139	0.849921	0.942762		Negative Likelihood Ratio (LR-)	0.895139	0.849921	0.942762
	Diplopia									95% Confidence Interval					95% Confidence Interval
		Fracture	n	No fracture	n	Total		Statistic	Outcome	Lower bound	Upper bound		Statistic (100%)	Outcome	Lower bound	Upper bound
	Present physical examination finding	True positive (a)	57	False Positive (b)	31	88		Prevalence	0.115183	0.0944457	0.139771		Prevalence	11.5183	9.44457	13.9771
	Negative physical examination finding	False Negative (c)	280	True Negative (d)	396	676		Pre-test probability	0.441099	0.406273	0.476516		Pre-test probability	44.1099	40.6273	47.6516
	Total		337		427	764		Sensitivity (Sens.)	0.169139	0.132896	0.212841		Sensitivity (Sens.)	16.9139	13.2896	21.2841
								Specificity (Spec.)	0.9274	0.898793	0.948386		Specificity (Spec.)	92.74	89.8793	94.8386
								Positive Predictive Value (PPV)	0.647727	0.543658	0.739438		Positive Predictive Value (PPV)	64.7727	54.3658	73.9438
								Negative Predictive Value (NPV)	0.585799	0.548283	0.622345		Negative Predictive Value (NPV)	58.5799	54.8283	62.2345
								Positive Likelihood Ratio (LR+)	2.32976	1.54085	3.52258		Positive Likelihood Ratio (LR+)	2.32976	1.54085	3.52258
								Negative Likelihood Ratio (LR-)	0.895903	0.847959	0.946557		Negative Likelihood Ratio (LR-)	0.895903	0.847959	0.946557
	Infra-orbital nerve paresthesia									95% Confidence Interval					95% Confidence Interval
		Fracture	n	No fracture	n	Total		Statistic	Outcome	Lower bound	Upper bound		Statistic (100%)	Outcome	Lower bound	Upper bound
	Present physical examination finding	True positive (a)	94	False Positive (b)	34	128		Prevalence	0.167759	0.142924	0.195922		Prevalence	16.7759	14.2924	19.5922
	Negative physical examination finding	False Negative (c)	243	True Negative (d)	392	635		Pre-test probability	0.441678	0.406821	0.477119		Pre-test probability	44.1678	40.6821	47.7119
	Total		337		426	763		Sensitivity (Sens.)	0.278932	0.233746	0.329101		Sensitivity (Sens.)	27.8932	23.3746	32.9101
								Specificity (Spec.)	0.920188	0.890539	0.942326		Specificity (Spec.)	92.0188	89.0539	94.2326
								Positive Predictive Value (PPV)	0.734375	0.651845	0.803246		Positive Predictive Value (PPV)	73.4375	65.1845	80.3246
								Negative Predictive Value (NPV)	0.617323	0.57892	0.654314		Negative Predictive Value (NPV)	61.7323	57.892	65.4314
								Positive Likelihood Ratio (LR+)	3.49485	2.4254	5.03586		Positive Likelihood Ratio (LR+)	3.49485	2.4254	5.03586
								Negative Likelihood Ratio (LR-)	0.78361	0.729134	0.842156		Negative Likelihood Ratio (LR-)	0.78361	0.729134	0.842156
	Subjective malocclusion (Considering solitary midfacial trauma patients only)									95% Confidence Interval					95% Confidence Interval
		Fracture	n	No fracture	n	Total		Statistic	Outcome	Lower bound	Upper bound		Statistic (100%)	Outcome	Lower bound	Upper bound
	Present physical examination finding	True positive (a)	95	False Positive (b)	104	199		Prevalence	0.358559	0.319757	0.399305		Prevalence	35.8559	31.9757	39.9305
	Negative physical examination finding	False Negative (c)	137	True Negative (d)	219	356		Pre-test probability	0.418018	0.377683	0.45948		Pre-test probability	41.8018	37.7683	45.948
	Total		232		323	555		Sensitivity (Sens.)	0.409483	0.34818	0.473734		Sensitivity (Sens.)	40.9483	34.818	47.3734
								Specificity (Spec.)	0.678019	0.625228	0.726625		Specificity (Spec.)	67.8019	62.5228	72.6625
								Positive Predictive Value (PPV)	0.477387	0.409075	0.546555		Positive Predictive Value (PPV)	47.7387	40.9075	54.6555
								Negative Predictive Value (NPV)	0.615169	0.563651	0.664227		Negative Predictive Value (NPV)	61.5169	56.3651	66.4227
								Positive Likelihood Ratio (LR+)	1.27176	1.0194	1.58659		Positive Likelihood Ratio (LR+)	1.27176	1.0194	1.58659
								Negative Likelihood Ratio (LR-)	0.870946	0.764098	0.992733		Negative Likelihood Ratio (LR-)	0.870946	0.764098	0.992733
	Subjective malocclusion (All patients)									95% Confidence Interval					95% Confidence Interval
		Fracture	n	No fracture	n	Total		Statistic	Outcome	Lower bound	Upper bound		Statistic (100%)	Outcome	Lower bound	Upper bound
	Present physical examination finding	True positive (a)	147	False Positive (b)	145	292		Prevalence	0.382199	0.348412	0.417164		Prevalence	38.2199	34.8412	41.7164
	Negative physical examination finding	False Negative (c)	190	True Negative (d)	282	472		Pre-test probability	0.441099	0.406273	0.476516		Pre-test probability	44.1099	40.6273	47.6516
	Total		337		427	764		Sensitivity (Sens.)	0.436202	0.384268	0.489574		Sensitivity (Sens.)	43.6202	38.4268	48.9574
								Specificity (Spec.)	0.660422	0.614251	0.703732		Specificity (Spec.)	66.0422	61.4251	70.3732
								Positive Predictive Value (PPV)	0.503425	0.446405	0.560355		Positive Predictive Value (PPV)	50.3425	44.6405	56.0355
								Negative Predictive Value (NPV)	0.597458	0.5526	0.640742		Negative Predictive Value (NPV)	59.7458	55.26	64.0742
								Positive Likelihood Ratio (LR+)	1.28454	1.07344	1.53715		Positive Likelihood Ratio (LR+)	1.28454	1.07344	1.53715
								Negative Likelihood Ratio (LR-)	0.853694	0.760228	0.958652		Negative Likelihood Ratio (LR-)	0.853694	0.760228	0.958652
	Objective malocclusion (Considering solitary midfacial trauma patients only)									95% Confidence Interval					95% Confidence Interval
		Fracture	n	No fracture	n	Total		Statistic	Outcome	Lower bound	Upper bound		Statistic (100%)	Outcome	Lower bound	Upper bound
	Present physical examination finding	True positive (a)	88	False Positive (b)	99	187		Prevalence	0.338156	0.299962	0.378582		Prevalence	33.8156	29.9962	37.8582
	Negative physical examination finding	False Negative (c)	142	True Negative (d)	224	366		Pre-test probability	0.415913	0.375551	0.457436		Pre-test probability	41.5913	37.5551	45.7436
	Total		230		323	553		Sensitivity (Sens.)	0.382609	0.322212	0.446862		Sensitivity (Sens.)	38.2609	32.2212	44.6862
								Specificity (Spec.)	0.693498	0.641189	0.741259		Specificity (Spec.)	69.3498	64.1189	74.1259
								Positive Predictive Value (PPV)	0.470588	0.400361	0.542		Positive Predictive Value (PPV)	47.0588	40.0361	54.2
								Negative Predictive Value (NPV)	0.612022	0.561181	0.660535		Negative Predictive Value (NPV)	61.2022	56.1181	66.0535
								Positive Likelihood Ratio (LR+)	1.24831	0.98976	1.5744		Positive Likelihood Ratio (LR+)	1.24831	0.98976	1.5744
								Negative Likelihood Ratio (LR-)	0.890256	0.785704	1.00872		Negative Likelihood Ratio (LR-)	0.890256	0.785704	1.00872
	Objective malocclusion (All patients)									95% Confidence Interval					95% Confidence Interval
		Fracture	n	No fracture	n	Total		Statistic	Outcome	Lower bound	Upper bound		Statistic (100%)	Outcome	Lower bound	Upper bound
	Present physical examination finding	True positive (a)	133	False Positive (b)	131	264		Prevalence	0.346457	0.313517	0.380937		Prevalence	34.6457	31.3517	38.0937
	Negative physical examination finding	False Negative (c)	202	True Negative (d)	296	498		Pre-test probability	0.439633	0.404781	0.47509		Pre-test probability	43.9633	40.4781	47.509
	Total		335		427	762		Sensitivity (Sens.)	0.397015	0.346072	0.450293		Sensitivity (Sens.)	39.7015	34.6072	45.0293
								Specificity (Spec.)	0.693208	0.647905	0.735066		Specificity (Spec.)	69.3208	64.7905	73.5066
								Positive Predictive Value (PPV)	0.503788	0.443855	0.563613		Positive Predictive Value (PPV)	50.3788	44.3855	56.3613
								Negative Predictive Value (NPV)	0.594378	0.550689	0.636621		Negative Predictive Value (NPV)	59.4378	55.0689	63.6621
								Positive Likelihood Ratio (LR+)	1.29409	1.06559	1.57159		Positive Likelihood Ratio (LR+)	1.29409	1.06559	1.57159
								Negative Likelihood Ratio (LR-)	0.869847	0.781277	0.968457		Negative Likelihood Ratio (LR-)	0.869847	0.781277	0.968457
	Tooth mobility or avulsion									95% Confidence Interval					95% Confidence Interval
		Fracture	n	No fracture	n	Total		Statistic	Outcome	Lower bound	Upper bound		Statistic (100%)	Outcome	Lower bound	Upper bound
	Present physical examination finding	True positive (a)	39	False Positive (b)	17	56		Prevalence	0.0733945	0.0569504	0.0941129		Prevalence	7.33945	5.69504	9.41129
	Negative physical examination finding	False Negative (c)	298	True Negative (d)	409	707		Pre-test probability	0.441678	0.406821	0.477119		Pre-test probability	44.1678	40.6821	47.7119
	Total		337		426	763		Sensitivity (Sens.)	0.115727	0.0858213	0.154295		Sensitivity (Sens.)	11.5727	8.58213	15.4295
								Specificity (Spec.)	0.960094	0.937026	0.974938		Specificity (Spec.)	96.0094	93.7026	97.4938
								Positive Predictive Value (PPV)	0.696429	0.566639	0.800998		Positive Predictive Value (PPV)	69.6429	56.6639	80.0998
								Negative Predictive Value (NPV)	0.578501	0.541773	0.61438		Negative Predictive Value (NPV)	57.8501	54.1773	61.438
								Positive Likelihood Ratio (LR+)	2.89998	1.67077	5.03354		Positive Likelihood Ratio (LR+)	2.89998	1.67077	5.03354
								Negative Likelihood Ratio (LR-)	0.921028	0.882082	0.961693		Negative Likelihood Ratio (LR-)	0.921028	0.882082	0.961693
	Palpable step-off									95% Confidence Interval					95% Confidence Interval
		Fracture	n	No fracture	n	Total		Statistic	Outcome	Lower bound	Upper bound		Statistic (100%)	Outcome	Lower bound	Upper bound
	Present physical examination finding	True positive (a)	79	False Positive (b)	18	97		Prevalence	0.127632	0.105767	0.153242		Prevalence	12.7632	10.5767	15.3242
	Negative physical examination finding	False Negative (c)	254	True Negative (d)	409	663		Pre-test probability	0.438158	0.403281	0.473657		Pre-test probability	43.8158	40.3281	47.3657
	Total		333		427	760		Sensitivity (Sens.)	0.237237	0.194707	0.285761		Sensitivity (Sens.)	23.7237	19.4707	28.5761
								Specificity (Spec.)	0.957845	0.934354	0.973172		Specificity (Spec.)	95.7845	93.4354	97.3172
								Positive Predictive Value (PPV)	0.814433	0.725637	0.879272		Positive Predictive Value (PPV)	81.4433	72.5637	87.9272
								Negative Predictive Value (NPV)	0.616893	0.579315	0.653124		Negative Predictive Value (NPV)	61.6893	57.9315	65.3124
								Positive Likelihood Ratio (LR+)	5.62779	3.44276	9.19961		Positive Likelihood Ratio (LR+)	5.62779	3.44276	9.19961
								Negative Likelihood Ratio (LR-)	0.796332	0.747622	0.848216		Negative Likelihood Ratio (LR-)	0.796332	0.747622	0.848216
	Maxillary mobility									95% Confidence Interval					95% Confidence Interval
		Fracture	n	No fracture	n	Total		Statistic	Outcome	Lower bound	Upper bound		Statistic (100%)	Outcome	Lower bound	Upper bound
	Present physical examination finding	True positive (a)	44	False Positive (b)	30	74		Prevalence	0.0981432	0.0789006	0.12146		Prevalence	9.81432	7.89006	12.146
	Negative physical examination finding	False Negative (c)	287	True Negative (d)	393	680		Pre-test probability	0.438992	0.403967	0.474636		Pre-test probability	43.8992	40.3967	47.4636
	Total		331		423	754		Sensitivity (Sens.)	0.132931	0.100534	0.173749		Sensitivity (Sens.)	13.2931	10.0534	17.3749
								Specificity (Spec.)	0.929078	0.90056	0.949873		Specificity (Spec.)	92.9078	90.056	94.9873
								Positive Predictive Value (PPV)	0.594595	0.480756	0.699096		Positive Predictive Value (PPV)	59.4595	48.0756	69.9096
								Negative Predictive Value (NPV)	0.577941	0.540483	0.614523		Negative Predictive Value (NPV)	57.7941	54.0483	61.4523
								Positive Likelihood Ratio (LR+)	1.87432	1.20566	2.91382		Positive Likelihood Ratio (LR+)	1.87432	1.20566	2.91382
								Negative Likelihood Ratio (LR-)	0.933258	0.887986	0.980838		Negative Likelihood Ratio (LR-)	0.933258	0.887986	0.980838

## Sheet: Mandible (2)
	Anatomical region	Mandible
	Outcome	Any mandible fracture
	Method of calculation	Also considering 'not assessable' findings as a present physical examination finding
	Patient population	Considering all patients with radiological imaging
	Swelling									95% Confidence Interval					95% Confidence Interval
		Fracture	n	No fracture	n	Total		Statistic	Outcome	Lower bound	Upper bound		Statistic (100%)	Outcome	Lower bound	Upper bound
	Present physical examination finding	True positive (a)	50	False Positive (b)	55	105		Prevalence	0.375	0.320345	0.433039		Prevalence	37.5	32.0345	43.3039
	Negative physical examination finding	False Negative (c)	16	True Negative (d)	159	175		Pre-test probability	0.235714	0.189783	0.288799		Pre-test probability	23.5714	18.9783	28.8799
	Total		66		214	280		Sensitivity (Sens.)	0.757576	0.641906	0.844909		Sensitivity (Sens.)	75.7576	64.1906	84.4909
								Specificity (Spec.)	0.742991	0.680518	0.796893		Specificity (Spec.)	74.2991	68.0518	79.6893
								Positive Predictive Value (PPV)	0.47619	0.383198	0.570863		Positive Predictive Value (PPV)	47.619	38.3198	57.0863
								Negative Predictive Value (NPV)	0.908571	0.856651	0.942939		Negative Predictive Value (NPV)	90.8571	85.6651	94.2939
								Positive Likelihood Ratio (LR+)	2.94766	2.2602	3.84422		Positive Likelihood Ratio (LR+)	2.94766	2.2602	3.84422
								Negative Likelihood Ratio (LR-)	0.326282	0.211463	0.503443		Negative Likelihood Ratio (LR-)	0.326282	0.211463	0.503443
	Extra-oral laceration									95% Confidence Interval					95% Confidence Interval
		Fracture	n	No fracture	n	Total		Statistic	Outcome	Lower bound	Upper bound		Statistic (100%)	Outcome	Lower bound	Upper bound
	Present physical examination finding	True positive (a)	36	False Positive (b)	65	101		Prevalence	0.360714	0.306702	0.418497		Prevalence	36.0714	30.6702	41.8497
	Negative physical examination finding	False Negative (c)	30	True Negative (d)	149	179		Pre-test probability	0.235714	0.189783	0.288799		Pre-test probability	23.5714	18.9783	28.8799
	Total		66		214	280		Sensitivity (Sens.)	0.545455	0.426148	0.659761		Sensitivity (Sens.)	54.5455	42.6148	65.9761
								Specificity (Spec.)	0.696262	0.631634	0.753968		Specificity (Spec.)	69.6262	63.1634	75.3968
								Positive Predictive Value (PPV)	0.356436	0.269865	0.453527		Positive Predictive Value (PPV)	35.6436	26.9865	45.3527
								Negative Predictive Value (NPV)	0.832402	0.77083	0.880007		Negative Predictive Value (NPV)	83.2402	77.083	88.0007
								Positive Likelihood Ratio (LR+)	1.7958	1.33113	2.42269		Positive Likelihood Ratio (LR+)	1.7958	1.33113	2.42269
								Negative Likelihood Ratio (LR-)	0.652837	0.494041	0.862673		Negative Likelihood Ratio (LR-)	0.652837	0.494041	0.862673
	Jaw movement pain									95% Confidence Interval					95% Confidence Interval
		Fracture	n	No fracture	n	Total		Statistic	Outcome	Lower bound	Upper bound		Statistic (100%)	Outcome	Lower bound	Upper bound
	Present physical examination finding	True positive (a)	63	False Positive (b)	75	138		Prevalence	0.492857	0.434791	0.551116		Prevalence	49.2857	43.4791	55.1116
	Negative physical examination finding	False Negative (c)	3	True Negative (d)	139	142		Pre-test probability	0.235714	0.189783	0.288799		Pre-test probability	23.5714	18.9783	28.8799
	Total		66		214	280		Sensitivity (Sens.)	0.954545	0.874665	0.984422		Sensitivity (Sens.)	95.4545	87.4665	98.4422
								Specificity (Spec.)	0.649533	0.583482	0.71031		Specificity (Spec.)	64.9533	58.3482	71.031
								Positive Predictive Value (PPV)	0.456522	0.375717	0.539682		Positive Predictive Value (PPV)	45.6522	37.5717	53.9682
								Negative Predictive Value (NPV)	0.978873	0.939729	0.99279		Negative Predictive Value (NPV)	97.8873	93.9729	99.279
								Positive Likelihood Ratio (LR+)	2.72364	2.25268	3.29305		Positive Likelihood Ratio (LR+)	2.72364	2.25268	3.29305
								Negative Likelihood Ratio (LR-)	0.0699804	0.0230636	0.212337		Negative Likelihood Ratio (LR-)	0.0699804	0.0230636	0.212337
	Mouth opening limitation									95% Confidence Interval					95% Confidence Interval
		Fracture	n	No fracture	n	Total		Statistic	Outcome	Lower bound	Upper bound		Statistic (100%)	Outcome	Lower bound	Upper bound
	Present physical examination finding	True positive (a)	58	False Positive (b)	37	95		Prevalence	0.339286	0.286336	0.396586		Prevalence	33.9286	28.6336	39.6586
	Negative physical examination finding	False Negative (c)	8	True Negative (d)	177	185		Pre-test probability	0.235714	0.189783	0.288799		Pre-test probability	23.5714	18.9783	28.8799
	Total		66		214	280		Sensitivity (Sens.)	0.878788	0.778623	0.937282		Sensitivity (Sens.)	87.8788	77.8623	93.7282
								Specificity (Spec.)	0.827103	0.770786	0.871883		Specificity (Spec.)	82.7103	77.0786	87.1883
								Positive Predictive Value (PPV)	0.610526	0.510001	0.702461		Positive Predictive Value (PPV)	61.0526	51.0001	70.2461
								Negative Predictive Value (NPV)	0.956757	0.917002	0.977928		Negative Predictive Value (NPV)	95.6757	91.7002	97.7928
								Positive Likelihood Ratio (LR+)	5.08272	3.74121	6.90526		Positive Likelihood Ratio (LR+)	5.08272	3.74121	6.90526
								Negative Likelihood Ratio (LR-)	0.14655	0.0763155	0.281424		Negative Likelihood Ratio (LR-)	0.14655	0.0763155	0.281424
	Inferior alveolar nerve paresthesia									95% Confidence Interval					95% Confidence Interval
		Fracture	n	No fracture	n	Total		Statistic	Outcome	Lower bound	Upper bound		Statistic (100%)	Outcome	Lower bound	Upper bound
	Present physical examination finding	True positive (a)	9	False Positive (b)	16	25		Prevalence	0.0899281	0.0616536	0.129381		Prevalence	8.99281	6.16536	12.9381
	Negative physical examination finding	False Negative (c)	56	True Negative (d)	197	253		Pre-test probability	0.233813	0.187894	0.286989		Pre-test probability	23.3813	18.7894	28.6989
	Total		65		213	278		Sensitivity (Sens.)	0.138462	0.0745901	0.242683		Sensitivity (Sens.)	13.8462	7.45901	24.2683
								Specificity (Spec.)	0.924883	0.881474	0.953237		Specificity (Spec.)	92.4883	88.1474	95.3237
								Positive Predictive Value (PPV)	0.36	0.202477	0.554818		Positive Predictive Value (PPV)	36	20.2477	55.4818
								Negative Predictive Value (NPV)	0.778656	0.723545	0.825432		Negative Predictive Value (NPV)	77.8656	72.3545	82.5432
								Positive Likelihood Ratio (LR+)	1.84327	0.855176	3.97303		Positive Likelihood Ratio (LR+)	1.84327	0.855176	3.97303
								Negative Likelihood Ratio (LR-)	0.931511	0.838909	1.03433		Negative Likelihood Ratio (LR-)	0.931511	0.838909	1.03433
	Intra-oral hematoma									95% Confidence Interval					95% Confidence Interval
		Fracture	n	No fracture	n	Total		Statistic	Outcome	Lower bound	Upper bound		Statistic (100%)	Outcome	Lower bound	Upper bound
	Present physical examination finding	True positive (a)	26	False Positive (b)	22	48		Prevalence	0.173285	0.133262	0.222247		Prevalence	17.3285	13.3262	22.2247
	Negative physical examination finding	False Negative (c)	38	True Negative (d)	191	229		Pre-test probability	0.231047	0.185291	0.284161		Pre-test probability	23.1047	18.5291	28.4161
	Total		64		213	277		Sensitivity (Sens.)	0.40625	0.294567	0.52855		Sensitivity (Sens.)	40.625	29.4567	52.855
								Specificity (Spec.)	0.896714	0.848573	0.930798		Specificity (Spec.)	89.6714	84.8573	93.0798
								Positive Predictive Value (PPV)	0.541667	0.402908	0.67425		Positive Predictive Value (PPV)	54.1667	40.2908	67.425
								Negative Predictive Value (NPV)	0.834061	0.780447	0.876652		Negative Predictive Value (NPV)	83.4061	78.0447	87.6652
								Positive Likelihood Ratio (LR+)	3.93324	2.39932	6.44782		Positive Likelihood Ratio (LR+)	3.93324	2.39932	6.44782
								Negative Likelihood Ratio (LR-)	0.66214	0.537946	0.815006		Negative Likelihood Ratio (LR-)	0.66214	0.537946	0.815006
	Intra-oral laceration									95% Confidence Interval					95% Confidence Interval
		Fracture	n	No fracture	n	Total		Statistic	Outcome	Lower bound	Upper bound		Statistic (100%)	Outcome	Lower bound	Upper bound
	Present physical examination finding	True positive (a)	29	False Positive (b)	43	72		Prevalence	0.258993	0.211027	0.313529		Prevalence	25.8993	21.1027	31.3529
	Negative physical examination finding	False Negative (c)	35	True Negative (d)	171	206		Pre-test probability	0.230216	0.184608	0.283178		Pre-test probability	23.0216	18.4608	28.3178
	Total		64		214	278		Sensitivity (Sens.)	0.453125	0.337293	0.574266		Sensitivity (Sens.)	45.3125	33.7293	57.4266
								Specificity (Spec.)	0.799065	0.740319	0.847264		Specificity (Spec.)	79.9065	74.0319	84.7264
								Positive Predictive Value (PPV)	0.402778	0.297209	0.518195		Positive Predictive Value (PPV)	40.2778	29.7209	51.8195
								Negative Predictive Value (NPV)	0.830097	0.772883	0.875225		Negative Predictive Value (NPV)	83.0097	77.2883	87.5225
								Positive Likelihood Ratio (LR+)	2.25509	1.54332	3.29511		Positive Likelihood Ratio (LR+)	2.25509	1.54332	3.29511
								Negative Likelihood Ratio (LR-)	0.684393	0.542191	0.863891		Negative Likelihood Ratio (LR-)	0.684393	0.542191	0.863891
	Palpable step-off									95% Confidence Interval					95% Confidence Interval
		Fracture	n	No fracture	n	Total		Statistic	Outcome	Lower bound	Upper bound		Statistic (100%)	Outcome	Lower bound	Upper bound
	Present physical examination finding	True positive (a)	22	False Positive (b)	4	26		Prevalence	0.0935252	0.0646236	0.133508		Prevalence	9.35252	6.46236	13.3508
	Negative physical examination finding	False Negative (c)	44	True Negative (d)	208	252		Pre-test probability	0.23741	0.191184	0.290794		Pre-test probability	23.741	19.1184	29.0794
	Total		66		212	278		Sensitivity (Sens.)	0.333333	0.231563	0.453439		Sensitivity (Sens.)	33.3333	23.1563	45.3439
								Specificity (Spec.)	0.981132	0.952499	0.992639		Specificity (Spec.)	98.1132	95.2499	99.2639
								Positive Predictive Value (PPV)	0.846154	0.664684	0.938501		Positive Predictive Value (PPV)	84.6154	66.4684	93.8501
								Negative Predictive Value (NPV)	0.825397	0.773736	0.867285		Negative Predictive Value (NPV)	82.5397	77.3736	86.7285
								Positive Likelihood Ratio (LR+)	17.6667	6.31389	49.4324		Positive Likelihood Ratio (LR+)	17.6667	6.31389	49.4324
								Negative Likelihood Ratio (LR-)	0.679487	0.572335	0.806701		Negative Likelihood Ratio (LR-)	0.679487	0.572335	0.806701
	Tooth mobility or avulsion									95% Confidence Interval					95% Confidence Interval
		Fracture	n	No fracture	n	Total		Statistic	Outcome	Lower bound	Upper bound		Statistic (100%)	Outcome	Lower bound	Upper bound
	Present physical examination finding	True positive (a)	13	False Positive (b)	10	23		Prevalence	0.0824373	0.0555581	0.120659		Prevalence	8.24373	5.55581	12.0659
	Negative physical examination finding	False Negative (c)	52	True Negative (d)	204	256		Pre-test probability	0.232975	0.187203	0.286001		Pre-test probability	23.2975	18.7203	28.6001
	Total		65		214	279		Sensitivity (Sens.)	0.2	0.120778	0.312704		Sensitivity (Sens.)	20	12.0778	31.2704
								Specificity (Spec.)	0.953271	0.916132	0.974423		Specificity (Spec.)	95.3271	91.6132	97.4423
								Positive Predictive Value (PPV)	0.565217	0.36811	0.743656		Positive Predictive Value (PPV)	56.5217	36.811	74.3656
								Negative Predictive Value (NPV)	0.796875	0.74337	0.841601		Negative Predictive Value (NPV)	79.6875	74.337	84.1601
								Positive Likelihood Ratio (LR+)	4.28	1.96928	9.30206		Positive Likelihood Ratio (LR+)	4.28	1.96928	9.30206
								Negative Likelihood Ratio (LR-)	0.839216	0.740515	0.951071		Negative Likelihood Ratio (LR-)	0.839216	0.740515	0.951071
	Subjective malocclusion (Considering solitary mandibular trauma patients only)									95% Confidence Interval					95% Confidence Interval
		Fracture	n	No fracture	n	Total		Statistic	Outcome	Lower bound	Upper bound		Statistic (100%)	Outcome	Lower bound	Upper bound
	Present physical examination finding	True positive (a)	32	False Positive (b)	9	41		Prevalence	0.602941	0.484158	0.710715		Prevalence	60.2941	48.4158	71.0715
	Negative physical examination finding	False Negative (c)	6	True Negative (d)	21	27		Pre-test probability	0.558824	0.440817	0.67054		Pre-test probability	55.8824	44.0817	67.054
	Total		38		30	68		Sensitivity (Sens.)	0.842105	0.695829	0.925562		Sensitivity (Sens.)	84.2105	69.5829	92.5562
								Specificity (Spec.)	0.7	0.521239	0.833354		Specificity (Spec.)	70	52.1239	83.3354
								Positive Predictive Value (PPV)	0.780488	0.632947	0.87997		Positive Predictive Value (PPV)	78.0488	63.2947	87.997
								Negative Predictive Value (NPV)	0.777778	0.592427	0.893929		Negative Predictive Value (NPV)	77.7778	59.2427	89.3929
								Positive Likelihood Ratio (LR+)	2.80702	1.59749	4.93234		Positive Likelihood Ratio (LR+)	2.80702	1.59749	4.93234
								Negative Likelihood Ratio (LR-)	0.225564	0.104361	0.48753		Negative Likelihood Ratio (LR-)	0.225564	0.104361	0.48753
	Subjective malocclusion (All patients)									95% Confidence Interval					95% Confidence Interval
		Fracture	n	No fracture	n	Total		Statistic	Outcome	Lower bound	Upper bound		Statistic (100%)	Outcome	Lower bound	Upper bound
	Present physical examination finding	True positive (a)	49	False Positive (b)	85	134		Prevalence	0.480287	0.422328	0.538781		Prevalence	48.0287	42.2328	53.8781
	Negative physical examination finding	False Negative (c)	16	True Negative (d)	129	145		Pre-test probability	0.232975	0.187203	0.286001		Pre-test probability	23.2975	18.7203	28.6001
	Total		65		214	279		Sensitivity (Sens.)	0.753846	0.63694	0.842421		Sensitivity (Sens.)	75.3846	63.694	84.2421
								Specificity (Spec.)	0.602804	0.535986	0.665996		Specificity (Spec.)	60.2804	53.5986	66.5996
								Positive Predictive Value (PPV)	0.365672	0.288926	0.449905		Positive Predictive Value (PPV)	36.5672	28.8926	44.9905
								Negative Predictive Value (NPV)	0.889655	0.828267	0.930929		Negative Predictive Value (NPV)	88.9655	82.8267	93.0929
								Positive Likelihood Ratio (LR+)	1.89792	1.52962	2.35489		Positive Likelihood Ratio (LR+)	1.89792	1.52962	2.35489
								Negative Likelihood Ratio (LR-)	0.408348	0.263223	0.633488		Negative Likelihood Ratio (LR-)	0.408348	0.263223	0.633488
	Objective malocclusion (Considering solitary mandibular trauma patients only)									95% Confidence Interval					95% Confidence Interval
		Fracture	n	No fracture	n	Total		Statistic	Outcome	Lower bound	Upper bound		Statistic (100%)	Outcome	Lower bound	Upper bound
	Present physical examination finding	True positive (a)	26	False Positive (b)	2	28		Prevalence	0.430769	0.317593	0.551672		Prevalence	43.0769	31.7593	55.1672
	Negative physical examination finding	False Negative (c)	12	True Negative (d)	25	37		Pre-test probability	0.584615	0.463388	0.696399		Pre-test probability	58.4615	46.3388	69.6399
	Total		38		27	65		Sensitivity (Sens.)	0.684211	0.525439	0.809156		Sensitivity (Sens.)	68.4211	52.5439	80.9156
								Specificity (Spec.)	0.925926	0.7663	0.979446		Specificity (Spec.)	92.5926	76.63	97.9446
								Positive Predictive Value (PPV)	0.928571	0.773543	0.980188		Positive Predictive Value (PPV)	92.8571	77.3543	98.0188
								Negative Predictive Value (NPV)	0.675676	0.514634	0.803669		Negative Predictive Value (NPV)	67.5676	51.4634	80.3669
								Positive Likelihood Ratio (LR+)	9.23684	2.39219	35.6658		Positive Likelihood Ratio (LR+)	9.23684	2.39219	35.6658
								Negative Likelihood Ratio (LR-)	0.341053	0.211033	0.551179		Negative Likelihood Ratio (LR-)	0.341053	0.211033	0.551179
	Objective malocclusion (All patients)									95% Confidence Interval					95% Confidence Interval
		Fracture	n	No fracture	n	Total		Statistic	Outcome	Lower bound	Upper bound		Statistic (100%)	Outcome	Lower bound	Upper bound
	Present physical examination finding	True positive (a)	40	False Positive (b)	66	106		Prevalence	0.379928	0.32497	0.438149		Prevalence	37.9928	32.497	43.8149
	Negative physical examination finding	False Negative (c)	25	True Negative (d)	148	173		Pre-test probability	0.232975	0.187203	0.286001		Pre-test probability	23.2975	18.7203	28.6001
	Total		65		214	279		Sensitivity (Sens.)	0.615385	0.49384	0.724052		Sensitivity (Sens.)	61.5385	49.384	72.4052
								Specificity (Spec.)	0.691589	0.626787	0.749633		Specificity (Spec.)	69.1589	62.6787	74.9633
								Positive Predictive Value (PPV)	0.377358	0.290896	0.472399		Positive Predictive Value (PPV)	37.7358	29.0896	47.2399
								Negative Predictive Value (NPV)	0.855491	0.795374	0.900164		Negative Predictive Value (NPV)	85.5491	79.5374	90.0164
								Positive Likelihood Ratio (LR+)	1.99534	1.51131	2.63439		Positive Likelihood Ratio (LR+)	1.99534	1.51131	2.63439
								Negative Likelihood Ratio (LR-)	0.556133	0.40373	0.766067		Negative Likelihood Ratio (LR-)	0.556133	0.40373	0.766067
	Angular compression test pain									95% Confidence Interval					95% Confidence Interval
		Fracture	n	No fracture	n	Total		Statistic	Outcome	Lower bound	Upper bound		Statistic (100%)	Outcome	Lower bound	Upper bound
	Present physical examination finding	True positive (a)	56	False Positive (b)	52	108		Prevalence	0.387097	0.331843	0.445417		Prevalence	38.7097	33.1843	44.5417
	Negative physical examination finding	False Negative (c)	9	True Negative (d)	162	171		Pre-test probability	0.232975	0.187203	0.286001		Pre-test probability	23.2975	18.7203	28.6001
	Total		65		214	279		Sensitivity (Sens.)	0.861538	0.757317	0.92541		Sensitivity (Sens.)	86.1538	75.7317	92.541
								Specificity (Spec.)	0.757009	0.695342	0.809612		Specificity (Spec.)	75.7009	69.5342	80.9612
								Positive Predictive Value (PPV)	0.518519	0.425277	0.610488		Positive Predictive Value (PPV)	51.8519	42.5277	61.0488
								Negative Predictive Value (NPV)	0.947368	0.903011	0.972067		Negative Predictive Value (NPV)	94.7368	90.3011	97.2067
								Positive Likelihood Ratio (LR+)	3.54556	2.74537	4.57899		Positive Likelihood Ratio (LR+)	3.54556	2.74537	4.57899
								Negative Likelihood Ratio (LR-)	0.182906	0.0992678	0.337013		Negative Likelihood Ratio (LR-)	0.182906	0.0992678	0.337013
	Axial chin pressure pain									95% Confidence Interval					95% Confidence Interval
		Fracture	n	No fracture	n	Total		Statistic	Outcome	Lower bound	Upper bound		Statistic (100%)	Outcome	Lower bound	Upper bound
	Present physical examination finding	True positive (a)	56	False Positive (b)	43	99		Prevalence	0.357401	0.303268	0.415435		Prevalence	35.7401	30.3268	41.5435
	Negative physical examination finding	False Negative (c)	9	True Negative (d)	169	178		Pre-test probability	0.234657	0.188589	0.287984		Pre-test probability	23.4657	18.8589	28.7984
	Total		65		212	277		Sensitivity (Sens.)	0.861538	0.757317	0.92541		Sensitivity (Sens.)	86.1538	75.7317	92.541
								Specificity (Spec.)	0.79717	0.737975	0.845786		Specificity (Spec.)	79.717	73.7975	84.5786
								Positive Predictive Value (PPV)	0.565657	0.467373	0.659035		Positive Predictive Value (PPV)	56.5657	46.7373	65.9035
								Negative Predictive Value (NPV)	0.949438	0.906712	0.973175		Negative Predictive Value (NPV)	94.9438	90.6712	97.3175
								Positive Likelihood Ratio (LR+)	4.24758	3.1971	5.64324		Positive Likelihood Ratio (LR+)	4.24758	3.1971	5.64324
								Negative Likelihood Ratio (LR-)	0.173691	0.0943558	0.319734		Negative Likelihood Ratio (LR-)	0.173691	0.0943558	0.319734
	Tongue blade bite test									95% Confidence Interval					95% Confidence Interval
		Fracture	n	No fracture	n	Total		Statistic	Outcome	Lower bound	Upper bound		Statistic (100%)	Outcome	Lower bound	Upper bound
	Present physical examination finding	True positive (a)	47	False Positive (b)	61	108		Prevalence	0.421875	0.36297	0.48309		Prevalence	42.1875	36.297	48.309
	Negative physical examination finding	False Negative (c)	14	True Negative (d)	134	148		Pre-test probability	0.238281	0.190205	0.294097		Pre-test probability	23.8281	19.0205	29.4097
	Total		61		195	256		Sensitivity (Sens.)	0.770492	0.650864	0.858069		Sensitivity (Sens.)	77.0492	65.0864	85.8069
								Specificity (Spec.)	0.687179	0.619017	0.748109		Specificity (Spec.)	68.7179	61.9017	74.8109
								Positive Predictive Value (PPV)	0.435185	0.3455	0.529323		Positive Predictive Value (PPV)	43.5185	34.55	52.9323
								Negative Predictive Value (NPV)	0.905405	0.847482	0.942815		Negative Predictive Value (NPV)	90.5405	84.7482	94.2815
								Positive Likelihood Ratio (LR+)	2.46305	1.92001	3.15967		Positive Likelihood Ratio (LR+)	2.46305	1.92001	3.15967
								Negative Likelihood Ratio (LR-)	0.333986	0.208855	0.534086		Negative Likelihood Ratio (LR-)	0.333986	0.208855	0.534086

## Sheet: Midface (3)
	Anatomical region	Midface
	Outcome	Any midfacial fracture
	Method of calculation	Considering only 'absent' and 'present' physical examination findings
	Patient population	Also considering patients without radiological imaging as having no fracture
	Swelling									95% Confidence Interval					95% Confidence Interval
		Fracture	n	No fracture	n	Total		Statistic	Outcome	Lower bound	Upper bound		Statistic (100%)	Outcome	Lower bound	Upper bound
	Present physical examination finding	True positive (a)	294	False Positive (b)	426	720		Prevalence	0.792079	0.764495	0.817205		Prevalence	79.2079	76.4495	81.7205
	Negative physical examination finding	False Negative (c)	47	True Negative (d)	142	189		Pre-test probability	0.375138	0.34425	0.407076		Pre-test probability	37.5138	34.425	40.7076
	Total		341		568	909		Sensitivity (Sens.)	0.86217	0.821528	0.894743		Sensitivity (Sens.)	86.217	82.1528	89.4743
								Specificity (Spec.)	0.25	0.216149	0.28721		Specificity (Spec.)	25	21.6149	28.721
								Positive Predictive Value (PPV)	0.408333	0.373009	0.444631		Positive Predictive Value (PPV)	40.8333	37.3009	44.4631
								Negative Predictive Value (NPV)	0.751323	0.685103	0.807529		Negative Predictive Value (NPV)	75.1323	68.5103	80.7529
								Positive Likelihood Ratio (LR+)	1.14956	1.07864	1.22515		Positive Likelihood Ratio (LR+)	1.14956	1.07864	1.22515
								Negative Likelihood Ratio (LR-)	0.55132	0.407911	0.745146		Negative Likelihood Ratio (LR-)	0.55132	0.407911	0.745146
	Laceration									95% Confidence Interval					95% Confidence Interval
		Fracture	n	No fracture	n	Total		Statistic	Outcome	Lower bound	Upper bound		Statistic (100%)	Outcome	Lower bound	Upper bound
	Present physical examination finding	True positive (a)	201	False Positive (b)	302	503		Prevalence	0.553355	0.520879	0.585382		Prevalence	55.3355	52.0879	58.5382
	Negative physical examination finding	False Negative (c)	140	True Negative (d)	266	406		Pre-test probability	0.375138	0.34425	0.407076		Pre-test probability	37.5138	34.425	40.7076
	Total		341		568	909		Sensitivity (Sens.)	0.589443	0.536515	0.640378		Sensitivity (Sens.)	58.9443	53.6515	64.0378
								Specificity (Spec.)	0.46831	0.427623	0.509422		Specificity (Spec.)	46.831	42.7623	50.9422
								Positive Predictive Value (PPV)	0.399602	0.357713	0.443014		Positive Predictive Value (PPV)	39.9602	35.7713	44.3014
								Negative Predictive Value (NPV)	0.655172	0.607677	0.699759		Negative Predictive Value (NPV)	65.5172	60.7677	69.9759
								Positive Likelihood Ratio (LR+)	1.10862	0.98573	1.24683		Positive Likelihood Ratio (LR+)	1.10862	0.98573	1.24683
								Negative Likelihood Ratio (LR-)	0.876678	0.751218	1.02309		Negative Likelihood Ratio (LR-)	0.876678	0.751218	1.02309
	Facial depression									95% Confidence Interval					95% Confidence Interval
		Fracture	n	No fracture	n	Total		Statistic	Outcome	Lower bound	Upper bound		Statistic (100%)	Outcome	Lower bound	Upper bound
	Present physical examination finding	True positive (a)	46	False Positive (b)	5	51		Prevalence	0.0576271	0.0440999	0.0749783		Prevalence	5.76271	4.40999	7.49783
	Negative physical examination finding	False Negative (c)	278	True Negative (d)	556	834		Pre-test probability	0.366102	0.335005	0.398356		Pre-test probability	36.6102	33.5005	39.8356
	Total		324		561	885		Sensitivity (Sens.)	0.141975	0.108157	0.184184		Sensitivity (Sens.)	14.1975	10.8157	18.4184
								Specificity (Spec.)	0.991087	0.979307	0.996187		Specificity (Spec.)	99.1087	97.9307	99.6187
								Positive Predictive Value (PPV)	0.901961	0.790215	0.957393		Positive Predictive Value (PPV)	90.1961	79.0215	95.7393
								Negative Predictive Value (NPV)	0.666667	0.633973	0.697832		Negative Predictive Value (NPV)	66.6667	63.3973	69.7832
								Positive Likelihood Ratio (LR+)	15.9296	6.3944	39.6837		Positive Likelihood Ratio (LR+)	15.9296	6.3944	39.6837
								Negative Likelihood Ratio (LR-)	0.865741	0.82766	0.905574		Negative Likelihood Ratio (LR-)	0.865741	0.82766	0.905574
	Peri-orbital hematoma									95% Confidence Interval					95% Confidence Interval
		Fracture	n	No fracture	n	Total		Statistic	Outcome	Lower bound	Upper bound		Statistic (100%)	Outcome	Lower bound	Upper bound
	Present physical examination finding	True positive (a)	199	False Positive (b)	185	384		Prevalence	0.422442	0.390723	0.454814		Prevalence	42.2442	39.0723	45.4814
	Negative physical examination finding	False Negative (c)	142	True Negative (d)	383	525		Pre-test probability	0.375138	0.34425	0.407076		Pre-test probability	37.5138	34.425	40.7076
	Total		341		568	909		Sensitivity (Sens.)	0.583578	0.530607	0.634686		Sensitivity (Sens.)	58.3578	53.0607	63.4686
								Specificity (Spec.)	0.674296	0.634696	0.711554		Specificity (Spec.)	67.4296	63.4696	71.1554
								Positive Predictive Value (PPV)	0.518229	0.468319	0.567778		Positive Predictive Value (PPV)	51.8229	46.8319	56.7778
								Negative Predictive Value (NPV)	0.729524	0.68996	0.765753		Negative Predictive Value (NPV)	72.9524	68.996	76.5753
								Positive Likelihood Ratio (LR+)	1.79174	1.54454	2.07851		Positive Likelihood Ratio (LR+)	1.79174	1.54454	2.07851
								Negative Likelihood Ratio (LR-)	0.617566	0.53794	0.708978		Negative Likelihood Ratio (LR-)	0.617566	0.53794	0.708978
	Raccoon eyes									95% Confidence Interval					95% Confidence Interval
		Fracture	n	No fracture	n	Total		Statistic	Outcome	Lower bound	Upper bound		Statistic (100%)	Outcome	Lower bound	Upper bound
	Present physical examination finding	True positive (a)	35	False Positive (b)	20	55		Prevalence	0.0607064	0.0469343	0.0781881		Prevalence	6.07064	4.69343	7.81881
	Negative physical examination finding	False Negative (c)	303	True Negative (d)	548	851		Pre-test probability	0.373068	0.342175	0.405034		Pre-test probability	37.3068	34.2175	40.5034
	Total		338		568	906		Sensitivity (Sens.)	0.10355	0.0754013	0.14061		Sensitivity (Sens.)	10.355	7.54013	14.061
								Specificity (Spec.)	0.964789	0.94624	0.977093		Specificity (Spec.)	96.4789	94.624	97.7093
								Positive Predictive Value (PPV)	0.636364	0.504225	0.750697		Positive Predictive Value (PPV)	63.6364	50.4225	75.0697
								Negative Predictive Value (NPV)	0.643948	0.611196	0.675407		Negative Predictive Value (NPV)	64.3948	61.1196	67.5407
								Positive Likelihood Ratio (LR+)	2.94083	1.72641	5.0095		Positive Likelihood Ratio (LR+)	2.94083	1.72641	5.0095
								Negative Likelihood Ratio (LR-)	0.929167	0.893186	0.966597		Negative Likelihood Ratio (LR-)	0.929167	0.893186	0.966597
	Epistaxis									95% Confidence Interval					95% Confidence Interval
		Fracture	n	No fracture	n	Total		Statistic	Outcome	Lower bound	Upper bound		Statistic (100%)	Outcome	Lower bound	Upper bound
	Present physical examination finding	True positive (a)	195	False Positive (b)	124	319		Prevalence	0.356027	0.32535	0.387933		Prevalence	35.6027	32.535	38.7933
	Negative physical examination finding	False Negative (c)	139	True Negative (d)	438	577		Pre-test probability	0.372768	0.341712	0.40491		Pre-test probability	37.2768	34.1712	40.491
	Total		334		562	896		Sensitivity (Sens.)	0.583832	0.530308	0.63545		Sensitivity (Sens.)	58.3832	53.0308	63.545
								Specificity (Spec.)	0.779359	0.743242	0.811683		Specificity (Spec.)	77.9359	74.3242	81.1683
								Positive Predictive Value (PPV)	0.611285	0.556771	0.663151		Positive Predictive Value (PPV)	61.1285	55.6771	66.3151
								Negative Predictive Value (NPV)	0.759099	0.722566	0.792205		Negative Predictive Value (NPV)	75.9099	72.2566	79.2205
								Positive Likelihood Ratio (LR+)	2.64608	2.21054	3.16744		Positive Likelihood Ratio (LR+)	2.64608	2.21054	3.16744
								Negative Likelihood Ratio (LR-)	0.533987	0.46682	0.610818		Negative Likelihood Ratio (LR-)	0.533987	0.46682	0.610818
	Subconjunctival hemorrhage									95% Confidence Interval					95% Confidence Interval
		Fracture	n	No fracture	n	Total		Statistic	Outcome	Lower bound	Upper bound		Statistic (100%)	Outcome	Lower bound	Upper bound
	Present physical examination finding	True positive (a)	52	False Positive (b)	23	75		Prevalence	0.0864055	0.0694889	0.106967		Prevalence	8.64055	6.94889	10.6967
	Negative physical examination finding	False Negative (c)	264	True Negative (d)	529	793		Pre-test probability	0.364055	0.332709	0.3966		Pre-test probability	36.4055	33.2709	39.66
	Total		316		552	868		Sensitivity (Sens.)	0.164557	0.127751	0.209421		Sensitivity (Sens.)	16.4557	12.7751	20.9421
								Specificity (Spec.)	0.958333	0.938254	0.972077		Specificity (Spec.)	95.8333	93.8254	97.2077
								Positive Predictive Value (PPV)	0.693333	0.581693	0.786133		Positive Predictive Value (PPV)	69.3333	58.1693	78.6133
								Negative Predictive Value (NPV)	0.667087	0.633551	0.699012		Negative Predictive Value (NPV)	66.7087	63.3551	69.9012
								Positive Likelihood Ratio (LR+)	3.94937	2.46604	6.32492		Positive Likelihood Ratio (LR+)	3.94937	2.46604	6.32492
								Negative Likelihood Ratio (LR-)	0.871767	0.827648	0.918237		Negative Likelihood Ratio (LR-)	0.871767	0.827648	0.918237
	Ocular movement limitation									95% Confidence Interval					95% Confidence Interval
		Fracture	n	No fracture	n	Total		Statistic	Outcome	Lower bound	Upper bound		Statistic (100%)	Outcome	Lower bound	Upper bound
	Present physical examination finding	True positive (a)	12	False Positive (b)	1	13		Prevalence	0.0154578	0.00905546	0.0262667		Prevalence	1.54578	0.905546	2.62667
	Negative physical examination finding	False Negative (c)	286	True Negative (d)	542	828		Pre-test probability	0.35434	0.322742	0.387263		Pre-test probability	35.434	32.2742	38.7263
	Total		298		543	841		Sensitivity (Sens.)	0.0402685	0.0231826	0.0690565		Sensitivity (Sens.)	4.02685	2.31826	6.90565
								Specificity (Spec.)	0.998158	0.989643	0.999675		Specificity (Spec.)	99.8158	98.9643	99.9675
								Positive Predictive Value (PPV)	0.923077	0.666855	0.98629		Positive Predictive Value (PPV)	92.3077	66.6855	98.629
								Negative Predictive Value (NPV)	0.654589	0.621554	0.686197		Negative Predictive Value (NPV)	65.4589	62.1554	68.6197
								Positive Likelihood Ratio (LR+)	21.8658	2.85705	167.345		Positive Likelihood Ratio (LR+)	21.8658	2.85705	167.345
								Negative Likelihood Ratio (LR-)	0.961502	0.939137	0.984401		Negative Likelihood Ratio (LR-)	0.961502	0.939137	0.984401
	Diplopia									95% Confidence Interval					95% Confidence Interval
		Fracture	n	No fracture	n	Total		Statistic	Outcome	Lower bound	Upper bound		Statistic (100%)	Outcome	Lower bound	Upper bound
	Present physical examination finding	True positive (a)	13	False Positive (b)	7	20		Prevalence	0.0239521	0.0155578	0.0367066		Prevalence	2.39521	1.55578	3.67066
	Negative physical examination finding	False Negative (c)	282	True Negative (d)	533	815		Pre-test probability	0.353293	0.321611	0.38632		Pre-test probability	35.3293	32.1611	38.632
	Total		295		540	835		Sensitivity (Sens.)	0.0440678	0.0259313	0.0739262		Sensitivity (Sens.)	4.40678	2.59313	7.39262
								Specificity (Spec.)	0.987037	0.973486	0.993707		Specificity (Spec.)	98.7037	97.3486	99.3707
								Positive Predictive Value (PPV)	0.65	0.432851	0.81881		Positive Predictive Value (PPV)	65	43.2851	81.881
								Negative Predictive Value (NPV)	0.653988	0.620675	0.685856		Negative Predictive Value (NPV)	65.3988	62.0675	68.5856
								Positive Likelihood Ratio (LR+)	3.39952	1.37135	8.42726		Positive Likelihood Ratio (LR+)	3.39952	1.37135	8.42726
								Negative Likelihood Ratio (LR-)	0.968487	0.943311	0.994335		Negative Likelihood Ratio (LR-)	0.968487	0.943311	0.994335
	Infra-orbital nerve paresthesia									95% Confidence Interval					95% Confidence Interval
		Fracture	n	No fracture	n	Total		Statistic	Outcome	Lower bound	Upper bound		Statistic (100%)	Outcome	Lower bound	Upper bound
	Present physical examination finding	True positive (a)	50	False Positive (b)	15	65		Prevalence	0.0777512	0.0614693	0.097896		Prevalence	7.77512	6.14693	9.7896
	Negative physical examination finding	False Negative (c)	245	True Negative (d)	526	771		Pre-test probability	0.352871	0.321218	0.38587		Pre-test probability	35.2871	32.1218	38.587
	Total		295		541	836		Sensitivity (Sens.)	0.169492	0.13099	0.21649		Sensitivity (Sens.)	16.9492	13.099	21.649
								Specificity (Spec.)	0.972274	0.95476	0.983127		Specificity (Spec.)	97.2274	95.476	98.3127
								Positive Predictive Value (PPV)	0.769231	0.653551	0.854863		Positive Predictive Value (PPV)	76.9231	65.3551	85.4863
								Negative Predictive Value (NPV)	0.682231	0.64853	0.714125		Negative Predictive Value (NPV)	68.2231	64.853	71.4125
								Positive Likelihood Ratio (LR+)	6.11299	3.49425	10.6944		Positive Likelihood Ratio (LR+)	6.11299	3.49425	10.6944
								Negative Likelihood Ratio (LR-)	0.854192	0.80971	0.901118		Negative Likelihood Ratio (LR-)	0.854192	0.80971	0.901118
	Subjective malocclusion (Considering solitary midfacial trauma patients only)
										95% Confidence Interval					95% Confidence Interval
		Fracture	n	No fracture	n	Total		Statistic	Outcome	Lower bound	Upper bound		Statistic (100%)	Outcome	Lower bound	Upper bound
	Present physical examination finding	True positive (a)	9	False Positive (b)	7	16		Prevalence	0.0355556	0.0220021	0.0569717		Prevalence	3.55556	2.20021	5.69717
	Negative physical examination finding	False Negative (c)	136	True Negative (d)	298	434		Pre-test probability	0.322222	0.280705	0.366749		Pre-test probability	32.2222	28.0705	36.6749
	Total		145		305	450		Sensitivity (Sens.)	0.062069	0.0329947	0.113749		Sensitivity (Sens.)	6.2069	3.29947	11.3749
								Specificity (Spec.)	0.977049	0.953391	0.988839		Specificity (Spec.)	97.7049	95.3391	98.8839
								Positive Predictive Value (PPV)	0.5625	0.331782	0.769016		Positive Predictive Value (PPV)	56.25	33.1782	76.9016
								Negative Predictive Value (NPV)	0.686636	0.641518	0.728479		Negative Predictive Value (NPV)	68.6636	64.1518	72.8479
								Positive Likelihood Ratio (LR+)	2.70443	1.02751	7.11817		Positive Likelihood Ratio (LR+)	2.70443	1.02751	7.11817
								Negative Likelihood Ratio (LR-)	0.959963	0.917477	1.00442		Negative Likelihood Ratio (LR-)	0.959963	0.917477	1.00442
	Subjective malocclusion (All patients)									95% Confidence Interval					95% Confidence Interval
		Fracture	n	No fracture	n	Total		Statistic	Outcome	Lower bound	Upper bound		Statistic (100%)	Outcome	Lower bound	Upper bound
	Present physical examination finding	True positive (a)	27	False Positive (b)	26	53		Prevalence	0.0817901	0.0630728	0.105437		Prevalence	8.17901	6.30728	10.5437
	Negative physical examination finding	False Negative (c)	192	True Negative (d)	403	595		Pre-test probability	0.337963	0.302592	0.375243		Pre-test probability	33.7963	30.2592	37.5243
	Total		219		429	648		Sensitivity (Sens.)	0.123288	0.0861296	0.173434		Sensitivity (Sens.)	12.3288	8.61296	17.3434
								Specificity (Spec.)	0.939394	0.91268	0.958309		Specificity (Spec.)	93.9394	91.268	95.8309
								Positive Predictive Value (PPV)	0.509434	0.378833	0.63876		Positive Predictive Value (PPV)	50.9434	37.8833	63.876
								Negative Predictive Value (NPV)	0.677311	0.638712	0.713635		Negative Predictive Value (NPV)	67.7311	63.8712	71.3635
								Positive Likelihood Ratio (LR+)	2.03425	1.21746	3.39902		Positive Likelihood Ratio (LR+)	2.03425	1.21746	3.39902
								Negative Likelihood Ratio (LR-)	0.933274	0.883174	0.986217		Negative Likelihood Ratio (LR-)	0.933274	0.883174	0.986217
	Objective malocclusion (Considering solitary midfacial trauma patients only)									95% Confidence Interval					95% Confidence Interval
		Fracture	n	No fracture	n	Total		Statistic	Outcome	Lower bound	Upper bound		Statistic (100%)	Outcome	Lower bound	Upper bound
	Present physical examination finding	True positive (a)	2	False Positive (b)	4	6		Prevalence	0.0132159	0.00607056	0.0285301		Prevalence	1.32159	0.607056	2.85301
	Negative physical examination finding	False Negative (c)	142	True Negative (d)	306	448		Pre-test probability	0.317181	0.276058	0.361371		Pre-test probability	31.7181	27.6058	36.1371
	Total		144		310	454		Sensitivity (Sens.)	0.0138889	0.00381705	0.0492235		Sensitivity (Sens.)	1.38889	0.381705	4.92235
								Specificity (Spec.)	0.987097	0.967298	0.994971		Specificity (Spec.)	98.7097	96.7298	99.4971
								Positive Predictive Value (PPV)	0.333333	0.0967693	0.700012		Positive Predictive Value (PPV)	33.3333	9.67693	70.0012
								Negative Predictive Value (NPV)	0.683036	0.638548	0.724411		Negative Predictive Value (NPV)	68.3036	63.8548	72.4411
								Positive Likelihood Ratio (LR+)	1.07639	0.199438	5.80938		Positive Likelihood Ratio (LR+)	1.07639	0.199438	5.80938
								Negative Likelihood Ratio (LR-)	0.999001	0.976102	1.02244		Negative Likelihood Ratio (LR-)	0.999001	0.976102	1.02244
	Objective malocclusion (All patients)									95% Confidence Interval					95% Confidence Interval
		Fracture	n	No fracture	n	Total		Statistic	Outcome	Lower bound	Upper bound		Statistic (100%)	Outcome	Lower bound	Upper bound
	Present physical examination finding	True positive (a)	14	False Positive (b)	11	25		Prevalence	0.0384615	0.0261853	0.0561613		Prevalence	3.84615	2.61853	5.61613
	Negative physical examination finding	False Negative (c)	204	True Negative (d)	421	625		Pre-test probability	0.335385	0.30015	0.372554		Pre-test probability	33.5385	30.015	37.2554
	Total		218		432	650		Sensitivity (Sens.)	0.0642202	0.0386362	0.104897		Sensitivity (Sens.)	6.42202	3.86362	10.4897
								Specificity (Spec.)	0.974537	0.954985	0.985724		Specificity (Spec.)	97.4537	95.4985	98.5724
								Positive Predictive Value (PPV)	0.56	0.37067	0.733346		Positive Predictive Value (PPV)	56	37.067	73.3346
								Negative Predictive Value (NPV)	0.6736	0.635875	0.709204		Negative Predictive Value (NPV)	67.36	63.5875	70.9204
								Positive Likelihood Ratio (LR+)	2.5221	1.16457	5.46208		Positive Likelihood Ratio (LR+)	2.5221	1.16457	5.46208
								Negative Likelihood Ratio (LR-)	0.96023	0.924454	0.997391		Negative Likelihood Ratio (LR-)	0.96023	0.924454	0.997391
	Tooth mobility or avulsion									95% Confidence Interval					95% Confidence Interval
		Fracture	n	No fracture	n	Total		Statistic	Outcome	Lower bound	Upper bound		Statistic (100%)	Outcome	Lower bound	Upper bound
	Present physical examination finding	True positive (a)	34	False Positive (b)	29	63		Prevalence	0.0702341	0.0552789	0.0888547		Prevalence	7.02341	5.52789	8.88547
	Negative physical examination finding	False Negative (c)	299	True Negative (d)	535	834		Pre-test probability	0.371237	0.340232	0.403341		Pre-test probability	37.1237	34.0232	40.3341
	Total		333		564	897		Sensitivity (Sens.)	0.102102	0.0739881	0.139292		Sensitivity (Sens.)	10.2102	7.39881	13.9292
								Specificity (Spec.)	0.948582	0.92713	0.963964		Specificity (Spec.)	94.8582	92.713	96.3964
								Positive Predictive Value (PPV)	0.539683	0.41789	0.656913		Positive Predictive Value (PPV)	53.9683	41.789	65.6913
								Negative Predictive Value (NPV)	0.641487	0.608359	0.673317		Negative Predictive Value (NPV)	64.1487	60.8359	67.3317
								Positive Likelihood Ratio (LR+)	1.98571	1.23296	3.19803		Positive Likelihood Ratio (LR+)	1.98571	1.23296	3.19803
								Negative Likelihood Ratio (LR-)	0.946569	0.908544	0.986185		Negative Likelihood Ratio (LR-)	0.946569	0.908544	0.986185
	Palpable step-off									95% Confidence Interval					95% Confidence Interval
		Fracture	n	No fracture	n	Total		Statistic	Outcome	Lower bound	Upper bound		Statistic (100%)	Outcome	Lower bound	Upper bound
	Present physical examination finding	True positive (a)	62	False Positive (b)	11	73		Prevalence	0.0836197	0.0670307	0.103857		Prevalence	8.36197	6.70307	10.3857
	Negative physical examination finding	False Negative (c)	256	True Negative (d)	544	800		Pre-test probability	0.364261	0.332998	0.396714		Pre-test probability	36.4261	33.2998	39.6714
	Total		318		555	873		Sensitivity (Sens.)	0.194969	0.155173	0.242046		Sensitivity (Sens.)	19.4969	15.5173	24.2046
								Specificity (Spec.)	0.98018	0.964861	0.988898		Specificity (Spec.)	98.018	96.4861	98.8898
								Positive Predictive Value (PPV)	0.849315	0.749979	0.913724		Positive Predictive Value (PPV)	84.9315	74.9979	91.3724
								Negative Predictive Value (NPV)	0.68	0.64688	0.711399		Negative Predictive Value (NPV)	68	64.688	71.1399
								Positive Likelihood Ratio (LR+)	9.83705	5.25879	18.4011		Positive Likelihood Ratio (LR+)	9.83705	5.25879	18.4011
								Negative Likelihood Ratio (LR-)	0.82131	0.777071	0.868067		Negative Likelihood Ratio (LR-)	0.82131	0.777071	0.868067
	Maxillary mobility									95% Confidence Interval					95% Confidence Interval
		Fracture	n	No fracture	n	Total		Statistic	Outcome	Lower bound	Upper bound		Statistic (100%)	Outcome	Lower bound	Upper bound
	Present physical examination finding	True positive (a)	20	False Positive (b)	17	37		Prevalence	0.0433255	0.0315939	0.0591473		Prevalence	4.33255	3.15939	5.91473
	Negative physical examination finding	False Negative (c)	289	True Negative (d)	528	817		Pre-test probability	0.361827	0.330283	0.394608		Pre-test probability	36.1827	33.0283	39.4608
	Total		309		545	854		Sensitivity (Sens.)	0.0647249	0.0422864	0.0978536		Sensitivity (Sens.)	6.47249	4.22864	9.78536
								Specificity (Spec.)	0.968807	0.950617	0.980435		Specificity (Spec.)	96.8807	95.0617	98.0435
								Positive Predictive Value (PPV)	0.540541	0.383838	0.689617		Positive Predictive Value (PPV)	54.0541	38.3838	68.9617
								Negative Predictive Value (NPV)	0.646267	0.612866	0.678299		Negative Predictive Value (NPV)	64.6267	61.2866	67.8299
								Positive Likelihood Ratio (LR+)	2.075	1.10366	3.90123		Positive Likelihood Ratio (LR+)	2.075	1.10366	3.90123
								Negative Likelihood Ratio (LR-)	0.965388	0.934074	0.997752		Negative Likelihood Ratio (LR-)	0.965388	0.934074	0.997752

## Sheet: Mandible (3)
	Anatomical region	Mandible
	Outcome	Any mandible fracture
	Method of calculation	Considering only 'absent' and 'present' physical examination findings
	Patient population	Also considering patients without radiological imaging as having no fracture
	Swelling									95% Confidence Interval					95% Confidence Interval
		Fracture	n	No fracture	n	Total		Statistic	Outcome	Lower bound	Upper bound		Statistic (100%)	Outcome	Lower bound	Upper bound
	Present physical examination finding	True positive (a)	50	False Positive (b)	70	120		Prevalence	0.345821	0.29771	0.397309		Prevalence	34.5821	29.771	39.7309
	Negative physical examination finding	False Negative (c)	16	True Negative (d)	211	227		Pre-test probability	0.190202	0.152387	0.234801		Pre-test probability	19.0202	15.2387	23.4801
	Total		66		281	347		Sensitivity (Sens.)	0.757576	0.641906	0.844909		Sensitivity (Sens.)	75.7576	64.1906	84.4909
								Specificity (Spec.)	0.75089	0.697165	0.797847		Specificity (Spec.)	75.089	69.7165	79.7847
								Positive Predictive Value (PPV)	0.416667	0.332382	0.506121		Positive Predictive Value (PPV)	41.6667	33.2382	50.6121
								Negative Predictive Value (NPV)	0.929515	0.888583	0.956152		Negative Predictive Value (NPV)	92.9515	88.8583	95.6152
								Positive Likelihood Ratio (LR+)	3.04113	2.38123	3.8839		Positive Likelihood Ratio (LR+)	3.04113	2.38123	3.8839
								Negative Likelihood Ratio (LR-)	0.322849	0.209644	0.497184		Negative Likelihood Ratio (LR-)	0.322849	0.209644	0.497184
	Extra-oral laceration									95% Confidence Interval					95% Confidence Interval
		Fracture	n	No fracture	n	Total		Statistic	Outcome	Lower bound	Upper bound		Statistic (100%)	Outcome	Lower bound	Upper bound
	Present physical examination finding	True positive (a)	36	False Positive (b)	83	119		Prevalence	0.342939	0.294957	0.394361		Prevalence	34.2939	29.4957	39.4361
	Negative physical examination finding	False Negative (c)	30	True Negative (d)	198	228		Pre-test probability	0.190202	0.152387	0.234801		Pre-test probability	19.0202	15.2387	23.4801
	Total		66		281	347		Sensitivity (Sens.)	0.545455	0.426148	0.659761		Sensitivity (Sens.)	54.5455	42.6148	65.9761
								Specificity (Spec.)	0.704626	0.648814	0.754919		Specificity (Spec.)	70.4626	64.8814	75.4919
								Positive Predictive Value (PPV)	0.302521	0.22723	0.390163		Positive Predictive Value (PPV)	30.2521	22.723	39.0163
								Negative Predictive Value (NPV)	0.868421	0.818377	0.906255		Negative Predictive Value (NPV)	86.8421	81.8377	90.6255
								Positive Likelihood Ratio (LR+)	1.84666	1.38897	2.45516		Positive Likelihood Ratio (LR+)	1.84666	1.38897	2.45516
								Negative Likelihood Ratio (LR-)	0.645087	0.490032	0.849205		Negative Likelihood Ratio (LR-)	0.645087	0.490032	0.849205
	Jaw movement pain									95% Confidence Interval					95% Confidence Interval
		Fracture	n	No fracture	n	Total		Statistic	Outcome	Lower bound	Upper bound		Statistic (100%)	Outcome	Lower bound	Upper bound
	Present physical examination finding	True positive (a)	59	False Positive (b)	79	138		Prevalence	0.409496	0.3583	0.462731		Prevalence	40.9496	35.83	46.2731
	Negative physical examination finding	False Negative (c)	3	True Negative (d)	196	199		Pre-test probability	0.183976	0.146249	0.228827		Pre-test probability	18.3976	14.6249	22.8827
	Total		62		275	337		Sensitivity (Sens.)	0.951613	0.867117	0.983409		Sensitivity (Sens.)	95.1613	86.7117	98.3409
								Specificity (Spec.)	0.712727	0.656605	0.762989		Specificity (Spec.)	71.2727	65.6605	76.2989
								Positive Predictive Value (PPV)	0.427536	0.348058	0.510939		Positive Predictive Value (PPV)	42.7536	34.8058	51.0939
								Negative Predictive Value (NPV)	0.984925	0.956621	0.99486		Negative Predictive Value (NPV)	98.4925	95.6621	99.486
								Positive Likelihood Ratio (LR+)	3.31258	2.72722	4.02358		Positive Likelihood Ratio (LR+)	3.31258	2.72722	4.02358
								Negative Likelihood Ratio (LR-)	0.0678901	0.0224536	0.20527		Negative Likelihood Ratio (LR-)	0.0678901	0.0224536	0.20527
	Mouth opening limitation									95% Confidence Interval					95% Confidence Interval
		Fracture	n	No fracture	n	Total		Statistic	Outcome	Lower bound	Upper bound		Statistic (100%)	Outcome	Lower bound	Upper bound
	Present physical examination finding	True positive (a)	54	False Positive (b)	40	94		Prevalence	0.277286	0.232329	0.327234		Prevalence	27.7286	23.2329	32.7234
	Negative physical examination finding	False Negative (c)	8	True Negative (d)	237	245		Pre-test probability	0.182891	0.145369	0.227519		Pre-test probability	18.2891	14.5369	22.7519
	Total		62		277	339		Sensitivity (Sens.)	0.870968	0.765504	0.933142		Sensitivity (Sens.)	87.0968	76.5504	93.3142
								Specificity (Spec.)	0.855596	0.809335	0.892128		Specificity (Spec.)	85.5596	80.9335	89.2128
								Positive Predictive Value (PPV)	0.574468	0.473531	0.669558		Positive Predictive Value (PPV)	57.4468	47.3531	66.9558
								Negative Predictive Value (NPV)	0.967347	0.936901	0.983363		Negative Predictive Value (NPV)	96.7347	93.6901	98.3363
								Positive Likelihood Ratio (LR+)	6.03145	4.4582	8.15989		Positive Likelihood Ratio (LR+)	6.03145	4.4582	8.15989
								Negative Likelihood Ratio (LR-)	0.15081	0.0788462	0.288455		Negative Likelihood Ratio (LR-)	0.15081	0.0788462	0.288455
	Inferior alveolar nerve paresthesia									95% Confidence Interval					95% Confidence Interval
		Fracture	n	No fracture	n	Total		Statistic	Outcome	Lower bound	Upper bound		Statistic (100%)	Outcome	Lower bound	Upper bound
	Present physical examination finding	True positive (a)	4	False Positive (b)	4	8		Prevalence	0.0248447	0.0126417	0.0482517		Prevalence	2.48447	1.26417	4.82517
	Negative physical examination finding	False Negative (c)	56	True Negative (d)	258	314		Pre-test probability	0.186335	0.147593	0.232474		Pre-test probability	18.6335	14.7593	23.2474
	Total		60		262	322		Sensitivity (Sens.)	0.0666667	0.0262283	0.159256		Sensitivity (Sens.)	6.66667	2.62283	15.9256
								Specificity (Spec.)	0.984733	0.961409	0.994047		Specificity (Spec.)	98.4733	96.1409	99.4047
								Positive Predictive Value (PPV)	0.5	0.215213	0.784787		Positive Predictive Value (PPV)	50	21.5213	78.4787
								Negative Predictive Value (NPV)	0.821656	0.775504	0.860032		Negative Predictive Value (NPV)	82.1656	77.5504	86.0032
								Positive Likelihood Ratio (LR+)	4.36667	1.12385	16.9665		Positive Likelihood Ratio (LR+)	4.36667	1.12385	16.9665
								Negative Likelihood Ratio (LR-)	0.947804	0.884357	1.0158		Negative Likelihood Ratio (LR-)	0.947804	0.884357	1.0158
	Intra-oral hematoma									95% Confidence Interval					95% Confidence Interval
		Fracture	n	No fracture	n	Total		Statistic	Outcome	Lower bound	Upper bound		Statistic (100%)	Outcome	Lower bound	Upper bound
	Present physical examination finding	True positive (a)	19	False Positive (b)	20	39		Prevalence	0.118902	0.0882104	0.158418		Prevalence	11.8902	8.82104	15.8418
	Negative physical examination finding	False Negative (c)	38	True Negative (d)	251	289		Pre-test probability	0.17378	0.136613	0.218501		Pre-test probability	17.378	13.6613	21.8501
	Total		57		271	328		Sensitivity (Sens.)	0.333333	0.224936	0.462777		Sensitivity (Sens.)	33.3333	22.4936	46.2777
								Specificity (Spec.)	0.926199	0.888763	0.951721		Specificity (Spec.)	92.6199	88.8763	95.1721
								Positive Predictive Value (PPV)	0.487179	0.338649	0.638009		Positive Predictive Value (PPV)	48.7179	33.8649	63.8009
								Negative Predictive Value (NPV)	0.868512	0.824672	0.902684		Negative Predictive Value (NPV)	86.8512	82.4672	90.2684
								Positive Likelihood Ratio (LR+)	4.51667	2.58204	7.90083		Positive Likelihood Ratio (LR+)	4.51667	2.58204	7.90083
								Negative Likelihood Ratio (LR-)	0.719788	0.597249	0.867468		Negative Likelihood Ratio (LR-)	0.719788	0.597249	0.867468
	Intra-oral laceration									95% Confidence Interval					95% Confidence Interval
		Fracture	n	No fracture	n	Total		Statistic	Outcome	Lower bound	Upper bound		Statistic (100%)	Outcome	Lower bound	Upper bound
	Present physical examination finding	True positive (a)	24	False Positive (b)	45	69		Prevalence	0.207831	0.167649	0.254698		Prevalence	20.7831	16.7649	25.4698
	Negative physical examination finding	False Negative (c)	35	True Negative (d)	228	263		Pre-test probability	0.177711	0.140347	0.222448		Pre-test probability	17.7711	14.0347	22.2448
	Total		59		273	332		Sensitivity (Sens.)	0.40678	0.290888	0.534068		Sensitivity (Sens.)	40.678	29.0888	53.4068
								Specificity (Spec.)	0.835165	0.78656	0.874468		Specificity (Spec.)	83.5165	78.656	87.4468
								Positive Predictive Value (PPV)	0.347826	0.24618	0.465523		Positive Predictive Value (PPV)	34.7826	24.618	46.5523
								Negative Predictive Value (NPV)	0.86692	0.820542	0.902733		Negative Predictive Value (NPV)	86.692	82.0542	90.2733
								Positive Likelihood Ratio (LR+)	2.4678	1.64146	3.71013		Positive Likelihood Ratio (LR+)	2.4678	1.64146	3.71013
								Negative Likelihood Ratio (LR-)	0.710303	0.571302	0.883124		Negative Likelihood Ratio (LR-)	0.710303	0.571302	0.883124
	Palpable step-off									95% Confidence Interval					95% Confidence Interval
		Fracture	n	No fracture	n	Total		Statistic	Outcome	Lower bound	Upper bound		Statistic (100%)	Outcome	Lower bound	Upper bound
	Present physical examination finding	True positive (a)	16	False Positive (b)	1	17		Prevalence	0.0510511	0.0321146	0.0802278		Prevalence	5.10511	3.21146	8.02278
	Negative physical examination finding	False Negative (c)	44	True Negative (d)	272	316		Pre-test probability	0.18018	0.142621	0.225034		Pre-test probability	18.018	14.2621	22.5034
	Total		60		273	333		Sensitivity (Sens.)	0.266667	0.171325	0.39009		Sensitivity (Sens.)	26.6667	17.1325	39.009
								Specificity (Spec.)	0.996337	0.979546	0.999353		Specificity (Spec.)	99.6337	97.9546	99.9353
								Positive Predictive Value (PPV)	0.941176	0.730175	0.98954		Positive Predictive Value (PPV)	94.1176	73.0175	98.954
								Negative Predictive Value (NPV)	0.860759	0.818238	0.894614		Negative Predictive Value (NPV)	86.0759	81.8238	89.4614
								Positive Likelihood Ratio (LR+)	72.8	9.84354	538.408		Positive Likelihood Ratio (LR+)	72.8	9.84354	538.408
								Negative Likelihood Ratio (LR-)	0.736029	0.631763	0.857504		Negative Likelihood Ratio (LR-)	0.736029	0.631763	0.857504
	Tooth mobility or avulsion									95% Confidence Interval					95% Confidence Interval
		Fracture	n	No fracture	n	Total		Statistic	Outcome	Lower bound	Upper bound		Statistic (100%)	Outcome	Lower bound	Upper bound
	Present physical examination finding	True positive (a)	11	False Positive (b)	7	18		Prevalence	0.0530973	0.033847	0.082363		Prevalence	5.30973	3.3847	8.2363
	Negative physical examination finding	False Negative (c)	52	True Negative (d)	269	321		Pre-test probability	0.185841	0.148036	0.230686		Pre-test probability	18.5841	14.8036	23.0686
	Total		63		276	339		Sensitivity (Sens.)	0.174603	0.100393	0.286217		Sensitivity (Sens.)	17.4603	10.0393	28.6217
								Specificity (Spec.)	0.974638	0.948582	0.987661		Specificity (Spec.)	97.4638	94.8582	98.7661
								Positive Predictive Value (PPV)	0.611111	0.386187	0.79695		Positive Predictive Value (PPV)	61.1111	38.6187	79.695
								Negative Predictive Value (NPV)	0.838006	0.793742	0.874275		Negative Predictive Value (NPV)	83.8006	79.3742	87.4275
								Positive Likelihood Ratio (LR+)	6.88435	2.77869	17.0563		Positive Likelihood Ratio (LR+)	6.88435	2.77869	17.0563
								Negative Likelihood Ratio (LR-)	0.846876	0.754757	0.950237		Negative Likelihood Ratio (LR-)	0.846876	0.754757	0.950237
	Subjective malocclusion (Considering solitary mandibular trauma patients only)									95% Confidence Interval					95% Confidence Interval
		Fracture	n	No fracture	n	Total		Statistic	Outcome	Lower bound	Upper bound		Statistic (100%)	Outcome	Lower bound	Upper bound
	Present physical examination finding	True positive (a)	27	False Positive (b)	6	33		Prevalence	0.434211	0.328608	0.546144		Prevalence	43.4211	32.8608	54.6144
	Negative physical examination finding	False Negative (c)	6	True Negative (d)	37	43		Pre-test probability	0.434211	0.328608	0.546144		Pre-test probability	43.4211	32.8608	54.6144
	Total		33		43	76		Sensitivity (Sens.)	0.818182	0.656114	0.913893		Sensitivity (Sens.)	81.8182	65.6114	91.3893
								Specificity (Spec.)	0.860465	0.727361	0.934444		Specificity (Spec.)	86.0465	72.7361	93.4444
								Positive Predictive Value (PPV)	0.818182	0.656114	0.913893		Positive Predictive Value (PPV)	81.8182	65.6114	91.3893
								Negative Predictive Value (NPV)	0.860465	0.727361	0.934444		Negative Predictive Value (NPV)	86.0465	72.7361	93.4444
								Positive Likelihood Ratio (LR+)	5.86364	2.74368	12.5314		Positive Likelihood Ratio (LR+)	5.86364	2.74368	12.5314
								Negative Likelihood Ratio (LR-)	0.211302	0.101451	0.440102		Negative Likelihood Ratio (LR-)	0.211302	0.101451	0.440102
	Subjective malocclusion (All patients)									95% Confidence Interval					95% Confidence Interval
		Fracture	n	No fracture	n	Total		Statistic	Outcome	Lower bound	Upper bound		Statistic (100%)	Outcome	Lower bound	Upper bound
	Present physical examination finding	True positive (a)	37	False Positive (b)	34	71		Prevalence	0.257246	0.209256	0.311902		Prevalence	25.7246	20.9256	31.1902
	Negative physical examination finding	False Negative (c)	16	True Negative (d)	189	205		Pre-test probability	0.192029	0.149912	0.242601		Pre-test probability	19.2029	14.9912	24.2601
	Total		53		223	276		Sensitivity (Sens.)	0.698113	0.564629	0.804819		Sensitivity (Sens.)	69.8113	56.4629	80.4819
								Specificity (Spec.)	0.847534	0.794499	0.888797		Specificity (Spec.)	84.7534	79.4499	88.8797
								Positive Predictive Value (PPV)	0.521127	0.406858	0.633227		Positive Predictive Value (PPV)	52.1127	40.6858	63.3227
								Negative Predictive Value (NPV)	0.921951	0.876989	0.95139		Negative Predictive Value (NPV)	92.1951	87.6989	95.139
								Positive Likelihood Ratio (LR+)	4.5788	3.20566	6.54012		Positive Likelihood Ratio (LR+)	4.5788	3.20566	6.54012
								Negative Likelihood Ratio (LR-)	0.356194	0.235639	0.538429		Negative Likelihood Ratio (LR-)	0.356194	0.235639	0.538429
	Objective malocclusion (Considering solitary mandibular trauma patients only)									95% Confidence Interval					95% Confidence Interval
		Fracture	n	No fracture	n	Total		Statistic	Outcome	Lower bound	Upper bound		Statistic (100%)	Outcome	Lower bound	Upper bound
	Present physical examination finding	True positive (a)	21	False Positive (b)	1	22		Prevalence	0.289474	0.199609	0.399598		Prevalence	28.9474	19.9609	39.9598
	Negative physical examination finding	False Negative (c)	12	True Negative (d)	42	54		Pre-test probability	0.434211	0.328608	0.546144		Pre-test probability	43.4211	32.8608	54.6144
	Total		33		43	76		Sensitivity (Sens.)	0.636364	0.466159	0.77813		Sensitivity (Sens.)	63.6364	46.6159	77.813
								Specificity (Spec.)	0.976744	0.879407	0.995883		Specificity (Spec.)	97.6744	87.9407	99.5883
								Positive Predictive Value (PPV)	0.954545	0.782015	0.991931		Positive Predictive Value (PPV)	95.4545	78.2015	99.1931
								Negative Predictive Value (NPV)	0.777778	0.650611	0.868047		Negative Predictive Value (NPV)	77.7778	65.0611	86.8047
								Positive Likelihood Ratio (LR+)	27.3636	3.87693	193.134		Positive Likelihood Ratio (LR+)	27.3636	3.87693	193.134
								Negative Likelihood Ratio (LR-)	0.372294	0.236507	0.586041		Negative Likelihood Ratio (LR-)	0.372294	0.236507	0.586041
	Objective malocclusion (All patients)									95% Confidence Interval					95% Confidence Interval
		Fracture	n	No fracture	n	Total		Statistic	Outcome	Lower bound	Upper bound		Statistic (100%)	Outcome	Lower bound	Upper bound
	Present physical examination finding	True positive (a)	28	False Positive (b)	14	42		Prevalence	0.153285	0.115446	0.200711		Prevalence	15.3285	11.5446	20.0711
	Negative physical examination finding	False Negative (c)	25	True Negative (d)	207	232		Pre-test probability	0.193431	0.151031	0.244308		Pre-test probability	19.3431	15.1031	24.4308
	Total		53		221	274		Sensitivity (Sens.)	0.528302	0.396599	0.65618		Sensitivity (Sens.)	52.8302	39.6599	65.618
								Specificity (Spec.)	0.936652	0.896489	0.961894		Specificity (Spec.)	93.6652	89.6489	96.1894
								Positive Predictive Value (PPV)	0.666667	0.515522	0.789877		Positive Predictive Value (PPV)	66.6667	51.5522	78.9877
								Negative Predictive Value (NPV)	0.892241	0.845765	0.925939		Negative Predictive Value (NPV)	89.2241	84.5765	92.5939
								Positive Likelihood Ratio (LR+)	8.33962	4.72942	14.7057		Positive Likelihood Ratio (LR+)	8.33962	4.72942	14.7057
								Negative Likelihood Ratio (LR-)	0.5036	0.377966	0.670995		Negative Likelihood Ratio (LR-)	0.5036	0.377966	0.670995
	Angular compression test pain									95% Confidence Interval					95% Confidence Interval
		Fracture	n	No fracture	n	Total		Statistic	Outcome	Lower bound	Upper bound		Statistic (100%)	Outcome	Lower bound	Upper bound
	Present physical examination finding	True positive (a)	51	False Positive (b)	49	100		Prevalence	0.302115	0.25515	0.35362		Prevalence	30.2115	25.515	35.362
	Negative physical examination finding	False Negative (c)	9	True Negative (d)	222	231		Pre-test probability	0.181269	0.1435	0.226351		Pre-test probability	18.1269	14.35	22.6351
	Total		60		271	331		Sensitivity (Sens.)	0.85	0.738852	0.919027		Sensitivity (Sens.)	85	73.8852	91.9027
								Specificity (Spec.)	0.819188	0.769008	0.860446		Specificity (Spec.)	81.9188	76.9008	86.0446
								Positive Predictive Value (PPV)	0.51	0.413478	0.605782		Positive Predictive Value (PPV)	51	41.3478	60.5782
								Negative Predictive Value (NPV)	0.961039	0.927625	0.97937		Negative Predictive Value (NPV)	96.1039	92.7625	97.937
								Positive Likelihood Ratio (LR+)	4.70102	3.57143	6.18789		Positive Likelihood Ratio (LR+)	4.70102	3.57143	6.18789
								Negative Likelihood Ratio (LR-)	0.183108	0.0999971	0.335295		Negative Likelihood Ratio (LR-)	0.183108	0.0999971	0.335295
	Axial chin pressure pain									95% Confidence Interval					95% Confidence Interval
		Fracture	n	No fracture	n	Total		Statistic	Outcome	Lower bound	Upper bound		Statistic (100%)	Outcome	Lower bound	Upper bound
	Present physical examination finding	True positive (a)	50	False Positive (b)	36	86		Prevalence	0.266254	0.221003	0.316999		Prevalence	26.6254	22.1003	31.6999
	Negative physical examination finding	False Negative (c)	9	True Negative (d)	228	237		Pre-test probability	0.182663	0.144336	0.228448		Pre-test probability	18.2663	14.4336	22.8448
	Total		59		264	323		Sensitivity (Sens.)	0.847458	0.734818	0.917616		Sensitivity (Sens.)	84.7458	73.4818	91.7616
								Specificity (Spec.)	0.863636	0.816992	0.899849		Specificity (Spec.)	86.3636	81.6992	89.9849
								Positive Predictive Value (PPV)	0.581395	0.475843	0.679987		Positive Predictive Value (PPV)	58.1395	47.5843	67.9987
								Negative Predictive Value (NPV)	0.962025	0.929416	0.979895		Negative Predictive Value (NPV)	96.2025	92.9416	97.9895
								Positive Likelihood Ratio (LR+)	6.21469	4.50241	8.57816		Positive Likelihood Ratio (LR+)	6.21469	4.50241	8.57816
								Negative Likelihood Ratio (LR-)	0.176628	0.0966114	0.322917		Negative Likelihood Ratio (LR-)	0.176628	0.0966114	0.322917
	Tongue blade bite test									95% Confidence Interval					95% Confidence Interval
		Fracture	n	No fracture	n	Total		Statistic	Outcome	Lower bound	Upper bound		Statistic (100%)	Outcome	Lower bound	Upper bound
	Present physical examination finding	True positive (a)	15	False Positive (b)	8	23		Prevalence	0.105505	0.071337	0.153335		Prevalence	10.5505	7.1337	15.3335
	Negative physical examination finding	False Negative (c)	14	True Negative (d)	181	195		Pre-test probability	0.133028	0.094243	0.184522		Pre-test probability	13.3028	9.4243	18.4522
	Total		29		189	218		Sensitivity (Sens.)	0.517241	0.344307	0.686142		Sensitivity (Sens.)	51.7241	34.4307	68.6142
								Specificity (Spec.)	0.957672	0.918711	0.978398		Specificity (Spec.)	95.7672	91.8711	97.8398
								Positive Predictive Value (PPV)	0.652174	0.4489	0.811889		Positive Predictive Value (PPV)	65.2174	44.89	81.1889
								Negative Predictive Value (NPV)	0.928205	0.883109	0.956755		Negative Predictive Value (NPV)	92.8205	88.3109	95.6755
								Positive Likelihood Ratio (LR+)	12.2198	5.69268	26.2309		Positive Likelihood Ratio (LR+)	12.2198	5.69268	26.2309
								Negative Likelihood Ratio (LR-)	0.504096	0.345447	0.735606		Negative Likelihood Ratio (LR-)	0.504096	0.345447	0.735606

## Sheet: Midface (4)
	Anatomical region	Midface
	Outcome	Any midfacial fracture
	Method of calculation	Also considering 'not assessable' findings as a present physical examination finding
	Patient population	Also considering patients without radiological imaging as having no fracture
	Swelling									95% Confidence Interval					95% Confidence Interval
		Fracture	n	No fracture	n	Total		Statistic	Outcome	Lower bound	Upper bound		Statistic (100%)	Outcome	Lower bound	Upper bound
	Present physical examination finding	True positive (a)	294	False Positive (b)	426	720		Prevalence	0.792079	0.764495	0.817205		Prevalence	79.2079	76.4495	81.7205
	Negative physical examination finding	False Negative (c)	47	True Negative (d)	142	189		Pre-test probability	0.375138	0.34425	0.407076		Pre-test probability	37.5138	34.425	40.7076
	Total		341		568	909		Sensitivity (Sens.)	0.86217	0.821528	0.894743		Sensitivity (Sens.)	86.217	82.1528	89.4743
								Specificity (Spec.)	0.25	0.216149	0.28721		Specificity (Spec.)	25	21.6149	28.721
								Positive Predictive Value (PPV)	0.408333	0.373009	0.444631		Positive Predictive Value (PPV)	40.8333	37.3009	44.4631
								Negative Predictive Value (NPV)	0.751323	0.685103	0.807529		Negative Predictive Value (NPV)	75.1323	68.5103	80.7529
								Positive Likelihood Ratio (LR+)	1.14956	1.07864	1.22515		Positive Likelihood Ratio (LR+)	1.14956	1.07864	1.22515
								Negative Likelihood Ratio (LR-)	0.55132	0.407911	0.745146		Negative Likelihood Ratio (LR-)	0.55132	0.407911	0.745146
	Laceration									95% Confidence Interval					95% Confidence Interval
		Fracture	n	No fracture	n	Total		Statistic	Outcome	Lower bound	Upper bound		Statistic (100%)	Outcome	Lower bound	Upper bound
	Present physical examination finding	True positive (a)	201	False Positive (b)	302	503		Prevalence	0.553355	0.520879	0.585382		Prevalence	55.3355	52.0879	58.5382
	Negative physical examination finding	False Negative (c)	140	True Negative (d)	266	406		Pre-test probability	0.375138	0.34425	0.407076		Pre-test probability	37.5138	34.425	40.7076
	Total		341		568	909		Sensitivity (Sens.)	0.589443	0.536515	0.640378		Sensitivity (Sens.)	58.9443	53.6515	64.0378
								Specificity (Spec.)	0.46831	0.427623	0.509422		Specificity (Spec.)	46.831	42.7623	50.9422
								Positive Predictive Value (PPV)	0.399602	0.357713	0.443014		Positive Predictive Value (PPV)	39.9602	35.7713	44.3014
								Negative Predictive Value (NPV)	0.655172	0.607677	0.699759		Negative Predictive Value (NPV)	65.5172	60.7677	69.9759
								Positive Likelihood Ratio (LR+)	1.10862	0.98573	1.24683		Positive Likelihood Ratio (LR+)	1.10862	0.98573	1.24683
								Negative Likelihood Ratio (LR-)	0.876678	0.751218	1.02309		Negative Likelihood Ratio (LR-)	0.876678	0.751218	1.02309
	Facial depression									95% Confidence Interval					95% Confidence Interval
		Fracture	n	No fracture	n	Total		Statistic	Outcome	Lower bound	Upper bound		Statistic (100%)	Outcome	Lower bound	Upper bound
	Present physical examination finding	True positive (a)	60	False Positive (b)	12	72		Prevalence	0.0794702	0.0635814	0.0989102		Prevalence	7.94702	6.35814	9.89102
	Negative physical examination finding	False Negative (c)	278	True Negative (d)	556	834		Pre-test probability	0.373068	0.342175	0.405034		Pre-test probability	37.3068	34.2175	40.5034
	Total		338		568	906		Sensitivity (Sens.)	0.177515	0.140471	0.221807		Sensitivity (Sens.)	17.7515	14.0471	22.1807
								Specificity (Spec.)	0.978873	0.963438	0.987874		Specificity (Spec.)	97.8873	96.3438	98.7874
								Positive Predictive Value (PPV)	0.833333	0.730891	0.902007		Positive Predictive Value (PPV)	83.3333	73.0891	90.2007
								Negative Predictive Value (NPV)	0.666667	0.633973	0.697832		Negative Predictive Value (NPV)	66.6667	63.3973	69.7832
								Positive Likelihood Ratio (LR+)	8.40237	4.5883	15.3869		Positive Likelihood Ratio (LR+)	8.40237	4.5883	15.3869
								Negative Likelihood Ratio (LR-)	0.840237	0.798475	0.884183		Negative Likelihood Ratio (LR-)	0.840237	0.798475	0.884183
	Peri-orbital hematoma									95% Confidence Interval					95% Confidence Interval
		Fracture	n	No fracture	n	Total		Statistic	Outcome	Lower bound	Upper bound		Statistic (100%)	Outcome	Lower bound	Upper bound
	Present physical examination finding	True positive (a)	199	False Positive (b)	185	384		Prevalence	0.422442	0.390723	0.454814		Prevalence	42.2442	39.0723	45.4814
	Negative physical examination finding	False Negative (c)	142	True Negative (d)	383	525		Pre-test probability	0.375138	0.34425	0.407076		Pre-test probability	37.5138	34.425	40.7076
	Total		341		568	909		Sensitivity (Sens.)	0.583578	0.530607	0.634686		Sensitivity (Sens.)	58.3578	53.0607	63.4686
								Specificity (Spec.)	0.674296	0.634696	0.711554		Specificity (Spec.)	67.4296	63.4696	71.1554
								Positive Predictive Value (PPV)	0.518229	0.468319	0.567778		Positive Predictive Value (PPV)	51.8229	46.8319	56.7778
								Negative Predictive Value (NPV)	0.729524	0.68996	0.765753		Negative Predictive Value (NPV)	72.9524	68.996	76.5753
								Positive Likelihood Ratio (LR+)	1.79174	1.54454	2.07851		Positive Likelihood Ratio (LR+)	1.79174	1.54454	2.07851
								Negative Likelihood Ratio (LR-)	0.617566	0.53794	0.708978		Negative Likelihood Ratio (LR-)	0.617566	0.53794	0.708978
	Raccoon eyes									95% Confidence Interval					95% Confidence Interval
		Fracture	n	No fracture	n	Total		Statistic	Outcome	Lower bound	Upper bound		Statistic (100%)	Outcome	Lower bound	Upper bound
	Present physical examination finding	True positive (a)	35	False Positive (b)	20	55		Prevalence	0.0607064	0.0469343	0.0781881		Prevalence	6.07064	4.69343	7.81881
	Negative physical examination finding	False Negative (c)	303	True Negative (d)	548	851		Pre-test probability	0.373068	0.342175	0.405034		Pre-test probability	37.3068	34.2175	40.5034
	Total		338		568	906		Sensitivity (Sens.)	0.10355	0.0754013	0.14061		Sensitivity (Sens.)	10.355	7.54013	14.061
								Specificity (Spec.)	0.964789	0.94624	0.977093		Specificity (Spec.)	96.4789	94.624	97.7093
								Positive Predictive Value (PPV)	0.636364	0.504225	0.750697		Positive Predictive Value (PPV)	63.6364	50.4225	75.0697
								Negative Predictive Value (NPV)	0.643948	0.611196	0.675407		Negative Predictive Value (NPV)	64.3948	61.1196	67.5407
								Positive Likelihood Ratio (LR+)	2.94083	1.72641	5.0095		Positive Likelihood Ratio (LR+)	2.94083	1.72641	5.0095
								Negative Likelihood Ratio (LR-)	0.929167	0.893186	0.966597		Negative Likelihood Ratio (LR-)	0.929167	0.893186	0.966597
	Epistaxis									95% Confidence Interval					95% Confidence Interval
		Fracture	n	No fracture	n	Total		Statistic	Outcome	Lower bound	Upper bound		Statistic (100%)	Outcome	Lower bound	Upper bound
	Present physical examination finding	True positive (a)	200	False Positive (b)	130	330		Prevalence	0.363837	0.333161	0.395661		Prevalence	36.3837	33.3161	39.5661
	Negative physical examination finding	False Negative (c)	139	True Negative (d)	438	577		Pre-test probability	0.37376	0.342868	0.405716		Pre-test probability	37.376	34.2868	40.5716
	Total		339		568	907		Sensitivity (Sens.)	0.589971	0.536889	0.641035		Sensitivity (Sens.)	58.9971	53.6889	64.1035
								Specificity (Spec.)	0.771127	0.734824	0.803787		Specificity (Spec.)	77.1127	73.4824	80.3787
								Positive Predictive Value (PPV)	0.606061	0.552411	0.65727		Positive Predictive Value (PPV)	60.6061	55.2411	65.727
								Negative Predictive Value (NPV)	0.759099	0.722566	0.792205		Negative Predictive Value (NPV)	75.9099	72.2566	79.2205
								Positive Likelihood Ratio (LR+)	2.57772	2.16365	3.07103		Positive Likelihood Ratio (LR+)	2.57772	2.16365	3.07103
								Negative Likelihood Ratio (LR-)	0.531728	0.464428	0.608779		Negative Likelihood Ratio (LR-)	0.531728	0.464428	0.608779
	Subconjunctival hemorrhage									95% Confidence Interval					95% Confidence Interval
		Fracture	n	No fracture	n	Total		Statistic	Outcome	Lower bound	Upper bound		Statistic (100%)	Outcome	Lower bound	Upper bound
	Present physical examination finding	True positive (a)	73	False Positive (b)	38	111		Prevalence	0.122788	0.102975	0.145793		Prevalence	12.2788	10.2975	14.5793
	Negative physical examination finding	False Negative (c)	264	True Negative (d)	529	793		Pre-test probability	0.372788	0.341866	0.404785		Pre-test probability	37.2788	34.1866	40.4785
	Total		337		567	904		Sensitivity (Sens.)	0.216617	0.175961	0.263661		Sensitivity (Sens.)	21.6617	17.5961	26.3661
								Specificity (Spec.)	0.932981	0.909348	0.950786		Specificity (Spec.)	93.2981	90.9348	95.0786
								Positive Predictive Value (PPV)	0.657658	0.56544	0.739327		Positive Predictive Value (PPV)	65.7658	56.544	73.9327
								Negative Predictive Value (NPV)	0.667087	0.633551	0.699012		Negative Predictive Value (NPV)	66.7087	63.3551	69.9012
								Positive Likelihood Ratio (LR+)	3.23216	2.23666	4.67072		Positive Likelihood Ratio (LR+)	3.23216	2.23666	4.67072
								Negative Likelihood Ratio (LR-)	0.839656	0.790503	0.891865		Negative Likelihood Ratio (LR-)	0.839656	0.790503	0.891865
	Ocular movement limitation									95% Confidence Interval					95% Confidence Interval
		Fracture	n	No fracture	n	Total		Statistic	Outcome	Lower bound	Upper bound		Statistic (100%)	Outcome	Lower bound	Upper bound
	Present physical examination finding	True positive (a)	53	False Positive (b)	26	79		Prevalence	0.0871003	0.0704463	0.107237		Prevalence	8.71003	7.04463	10.7237
	Negative physical examination finding	False Negative (c)	286	True Negative (d)	542	828		Pre-test probability	0.37376	0.342868	0.405716		Pre-test probability	37.376	34.2868	40.5716
	Total		339		568	907		Sensitivity (Sens.)	0.156342	0.121556	0.198829		Sensitivity (Sens.)	15.6342	12.1556	19.8829
								Specificity (Spec.)	0.954225	0.933774	0.968574		Specificity (Spec.)	95.4225	93.3774	96.8574
								Positive Predictive Value (PPV)	0.670886	0.561464	0.76446		Positive Predictive Value (PPV)	67.0886	56.1464	76.446
								Negative Predictive Value (NPV)	0.654589	0.621554	0.686197		Negative Predictive Value (NPV)	65.4589	62.1554	68.6197
								Positive Likelihood Ratio (LR+)	3.41548	2.17867	5.3544		Positive Likelihood Ratio (LR+)	3.41548	2.17867	5.3544
								Negative Likelihood Ratio (LR-)	0.884128	0.841649	0.928751		Negative Likelihood Ratio (LR-)	0.884128	0.841649	0.928751
	Diplopia									95% Confidence Interval					95% Confidence Interval
		Fracture	n	No fracture	n	Total		Statistic	Outcome	Lower bound	Upper bound		Statistic (100%)	Outcome	Lower bound	Upper bound
	Present physical examination finding	True positive (a)	57	False Positive (b)	35	92		Prevalence	0.101433	0.0834359	0.122793		Prevalence	10.1433	8.34359	12.2793
	Negative physical examination finding	False Negative (c)	282	True Negative (d)	533	815		Pre-test probability	0.37376	0.342868	0.405716		Pre-test probability	37.376	34.2868	40.5716
	Total		339		568	907		Sensitivity (Sens.)	0.168142	0.132097	0.211623		Sensitivity (Sens.)	16.8142	13.2097	21.1623
								Specificity (Spec.)	0.93838	0.915507	0.955363		Specificity (Spec.)	93.838	91.5507	95.5363
								Positive Predictive Value (PPV)	0.619565	0.517455	0.71209		Positive Predictive Value (PPV)	61.9565	51.7455	71.209
								Negative Predictive Value (NPV)	0.653988	0.620675	0.685856		Negative Predictive Value (NPV)	65.3988	62.0675	68.5856
								Positive Likelihood Ratio (LR+)	2.7287	1.83125	4.06596		Positive Likelihood Ratio (LR+)	2.7287	1.83125	4.06596
								Negative Likelihood Ratio (LR-)	0.886483	0.841317	0.934075		Negative Likelihood Ratio (LR-)	0.886483	0.841317	0.934075
	Infra-orbital nerve paresthesia									95% Confidence Interval					95% Confidence Interval
		Fracture	n	No fracture	n	Total		Statistic	Outcome	Lower bound	Upper bound		Statistic (100%)	Outcome	Lower bound	Upper bound
	Present physical examination finding	True positive (a)	94	False Positive (b)	40	134		Prevalence	0.148066	0.126415	0.172693		Prevalence	14.8066	12.6415	17.2693
	Negative physical examination finding	False Negative (c)	245	True Negative (d)	526	771		Pre-test probability	0.374586	0.343643	0.406588		Pre-test probability	37.4586	34.3643	40.6588
	Total		339		566	905		Sensitivity (Sens.)	0.277286	0.232329	0.327234		Sensitivity (Sens.)	27.7286	23.2329	32.7234
								Specificity (Spec.)	0.929329	0.905194	0.947674		Specificity (Spec.)	92.9329	90.5194	94.7674
								Positive Predictive Value (PPV)	0.701493	0.619278	0.772476		Positive Predictive Value (PPV)	70.1493	61.9278	77.2476
								Negative Predictive Value (NPV)	0.682231	0.64853	0.714125		Negative Predictive Value (NPV)	68.2231	64.853	71.4125
								Positive Likelihood Ratio (LR+)	3.9236	2.77972	5.53818		Positive Likelihood Ratio (LR+)	3.9236	2.77972	5.53818
								Negative Likelihood Ratio (LR-)	0.777673	0.725284	0.833846		Negative Likelihood Ratio (LR-)	0.777673	0.725284	0.833846
	Subjective malocclusion (Considering solitary midfacial trauma patients only)									95% Confidence Interval					95% Confidence Interval
		Fracture	n	No fracture	n	Total		Statistic	Outcome	Lower bound	Upper bound		Statistic (100%)	Outcome	Lower bound	Upper bound
	Present physical examination finding	True positive (a)	94	False Positive (b)	117	211		Prevalence	0.327132	0.29204	0.36427		Prevalence	32.7132	29.204	36.427
	Negative physical examination finding	False Negative (c)	136	True Negative (d)	298	434		Pre-test probability	0.356589	0.320572	0.394305		Pre-test probability	35.6589	32.0572	39.4305
	Total		230		415	645		Sensitivity (Sens.)	0.408696	0.347169	0.473222		Sensitivity (Sens.)	40.8696	34.7169	47.3222
								Specificity (Spec.)	0.718072	0.672935	0.759209		Specificity (Spec.)	71.8072	67.2935	75.9209
								Positive Predictive Value (PPV)	0.445498	0.380003	0.512941		Positive Predictive Value (PPV)	44.5498	38.0003	51.2941
								Negative Predictive Value (NPV)	0.686636	0.641518	0.728479		Negative Predictive Value (NPV)	68.6636	64.1518	72.8479
								Positive Likelihood Ratio (LR+)	1.44965	1.16511	1.80367		Positive Likelihood Ratio (LR+)	1.44965	1.16511	1.80367
								Negative Likelihood Ratio (LR-)	0.823461	0.728009	0.931428		Negative Likelihood Ratio (LR-)	0.823461	0.728009	0.931428
	Subjective malocclusion (All patients)									95% Confidence Interval					95% Confidence Interval
		Fracture	n	No fracture	n	Total		Statistic	Outcome	Lower bound	Upper bound		Statistic (100%)	Outcome	Lower bound	Upper bound
	Present physical examination finding	True positive (a)	147	False Positive (b)	165	312		Prevalence	0.343991	0.313792	0.375507		Prevalence	34.3991	31.3792	37.5507
	Negative physical examination finding	False Negative (c)	192	True Negative (d)	403	595		Pre-test probability	0.37376	0.342868	0.405716		Pre-test probability	37.376	34.2868	40.5716
	Total		339		568	907		Sensitivity (Sens.)	0.433628	0.381908	0.486836		Sensitivity (Sens.)	43.3628	38.1908	48.6836
								Specificity (Spec.)	0.709507	0.670863	0.745337		Specificity (Spec.)	70.9507	67.0863	74.5337
								Positive Predictive Value (PPV)	0.471154	0.416452	0.526557		Positive Predictive Value (PPV)	47.1154	41.6452	52.6557
								Negative Predictive Value (NPV)	0.677311	0.638712	0.713635		Negative Predictive Value (NPV)	67.7311	63.8712	71.3635
								Positive Likelihood Ratio (LR+)	1.49273	1.25061	1.78173		Positive Likelihood Ratio (LR+)	1.49273	1.25061	1.78173
								Negative Likelihood Ratio (LR-)	0.798261	0.71727	0.888396		Negative Likelihood Ratio (LR-)	0.798261	0.71727	0.888396
	Objective malocclusion (Considering solitary midfacial trauma patients only)									95% Confidence Interval					95% Confidence Interval
		Fracture	n	No fracture	n	Total		Statistic	Outcome	Lower bound	Upper bound		Statistic (100%)	Outcome	Lower bound	Upper bound
	Present physical examination finding	True positive (a)	87	False Positive (b)	109	196		Prevalence	0.304348	0.270056	0.34096		Prevalence	30.4348	27.0056	34.096
	Negative physical examination finding	False Negative (c)	142	True Negative (d)	306	448		Pre-test probability	0.35559	0.319575	0.393318		Pre-test probability	35.559	31.9575	39.3318
	Total		229		415	644		Sensitivity (Sens.)	0.379913	0.319519	0.444269		Sensitivity (Sens.)	37.9913	31.9519	44.4269
								Specificity (Spec.)	0.737349	0.69297	0.777375		Specificity (Spec.)	73.7349	69.297	77.7375
								Positive Predictive Value (PPV)	0.443878	0.376062	0.513851		Positive Predictive Value (PPV)	44.3878	37.6062	51.3851
								Negative Predictive Value (NPV)	0.683036	0.638548	0.724411		Negative Predictive Value (NPV)	68.3036	63.8548	72.4411
								Positive Likelihood Ratio (LR+)	1.44646	1.14809	1.82236		Positive Likelihood Ratio (LR+)	1.44646	1.14809	1.82236
								Negative Likelihood Ratio (LR-)	0.840968	0.748477	0.944889		Negative Likelihood Ratio (LR-)	0.840968	0.748477	0.944889
	Objective malocclusion (All patients)									95% Confidence Interval					95% Confidence Interval
		Fracture	n	No fracture	n	Total		Statistic	Outcome	Lower bound	Upper bound		Statistic (100%)	Outcome	Lower bound	Upper bound
	Present physical examination finding	True positive (a)	133	False Positive (b)	146	279		Prevalence	0.308628	0.279379	0.339498		Prevalence	30.8628	27.9379	33.9498
	Negative physical examination finding	False Negative (c)	204	True Negative (d)	421	625		Pre-test probability	0.372788	0.341866	0.404785		Pre-test probability	37.2788	34.1866	40.4785
	Total		337		567	904		Sensitivity (Sens.)	0.394659	0.343942	0.44775		Sensitivity (Sens.)	39.4659	34.3942	44.775
								Specificity (Spec.)	0.742504	0.704965	0.77678		Specificity (Spec.)	74.2504	70.4965	77.678
								Positive Predictive Value (PPV)	0.476703	0.41881	0.535228		Positive Predictive Value (PPV)	47.6703	41.881	53.5228
								Negative Predictive Value (NPV)	0.6736	0.635875	0.709204		Negative Predictive Value (NPV)	67.36	63.5875	70.9204
								Positive Likelihood Ratio (LR+)	1.53268	1.26441	1.85787		Positive Likelihood Ratio (LR+)	1.53268	1.26441	1.85787
								Negative Likelihood Ratio (LR-)	0.81527	0.738497	0.900023		Negative Likelihood Ratio (LR-)	0.81527	0.738497	0.900023
	Tooth mobility or avulsion									95% Confidence Interval					95% Confidence Interval
		Fracture	n	No fracture	n	Total		Statistic	Outcome	Lower bound	Upper bound		Statistic (100%)	Outcome	Lower bound	Upper bound
	Present physical examination finding	True positive (a)	40	False Positive (b)	32	72		Prevalence	0.0794702	0.0635814	0.0989102		Prevalence	7.94702	6.35814	9.89102
	Negative physical examination finding	False Negative (c)	299	True Negative (d)	535	834		Pre-test probability	0.374172	0.343255	0.406152		Pre-test probability	37.4172	34.3255	40.6152
	Total		339		567	906		Sensitivity (Sens.)	0.117994	0.0878585	0.156691		Sensitivity (Sens.)	11.7994	8.78585	15.6691
								Specificity (Spec.)	0.943563	0.921413	0.959742		Specificity (Spec.)	94.3563	92.1413	95.9742
								Positive Predictive Value (PPV)	0.555556	0.440872	0.664611		Positive Predictive Value (PPV)	55.5556	44.0872	66.4611
								Negative Predictive Value (NPV)	0.641487	0.608359	0.673317		Negative Predictive Value (NPV)	64.1487	60.8359	67.3317
								Positive Likelihood Ratio (LR+)	2.09071	1.33984	3.26237		Positive Likelihood Ratio (LR+)	2.09071	1.33984	3.26237
								Negative Likelihood Ratio (LR-)	0.934761	0.894674	0.976645		Negative Likelihood Ratio (LR-)	0.934761	0.894674	0.976645
	Palpable step-off									95% Confidence Interval					95% Confidence Interval
		Fracture	n	No fracture	n	Total		Statistic	Outcome	Lower bound	Upper bound		Statistic (100%)	Outcome	Lower bound	Upper bound
	Present physical examination finding	True positive (a)	79	False Positive (b)	24	103		Prevalence	0.114064	0.0949444	0.136454		Prevalence	11.4064	9.49444	13.6454
	Negative physical examination finding	False Negative (c)	256	True Negative (d)	544	800		Pre-test probability	0.370986	0.340086	0.402978		Pre-test probability	37.0986	34.0086	40.2978
	Total		335		568	903		Sensitivity (Sens.)	0.235821	0.193516	0.284116		Sensitivity (Sens.)	23.5821	19.3516	28.4116
								Specificity (Spec.)	0.957746	0.937899	0.971444		Specificity (Spec.)	95.7746	93.7899	97.1444
								Positive Predictive Value (PPV)	0.76699	0.676656	0.838125		Positive Predictive Value (PPV)	76.699	67.6656	83.8125
								Negative Predictive Value (NPV)	0.68	0.64688	0.711399		Negative Predictive Value (NPV)	68	64.688	71.1399
								Positive Likelihood Ratio (LR+)	5.58109	3.60731	8.63485		Positive Likelihood Ratio (LR+)	5.58109	3.60731	8.63485
								Negative Likelihood Ratio (LR-)	0.797893	0.749967	0.848881		Negative Likelihood Ratio (LR-)	0.797893	0.749967	0.848881
	Maxillary mobility									95% Confidence Interval					95% Confidence Interval
		Fracture	n	No fracture	n	Total		Statistic	Outcome	Lower bound	Upper bound		Statistic (100%)	Outcome	Lower bound	Upper bound
	Present physical examination finding	True positive (a)	44	False Positive (b)	34	78		Prevalence	0.0871508	0.0703916	0.107439		Prevalence	8.71508	7.03916	10.7439
	Negative physical examination finding	False Negative (c)	289	True Negative (d)	528	817		Pre-test probability	0.372067	0.341009	0.404218		Pre-test probability	37.2067	34.1009	40.4218
	Total		333		562	895		Sensitivity (Sens.)	0.132132	0.0999212	0.172734		Sensitivity (Sens.)	13.2132	9.99212	17.2734
								Specificity (Spec.)	0.939502	0.916649	0.956387		Specificity (Spec.)	93.9502	91.6649	95.6387
								Positive Predictive Value (PPV)	0.564103	0.453618	0.668569		Positive Predictive Value (PPV)	56.4103	45.3618	66.8569
								Negative Predictive Value (NPV)	0.646267	0.612866	0.678299		Negative Predictive Value (NPV)	64.6267	61.2866	67.8299
								Positive Likelihood Ratio (LR+)	2.18407	1.4257	3.34583		Positive Likelihood Ratio (LR+)	2.18407	1.4257	3.34583
								Negative Likelihood Ratio (LR-)	0.923753	0.881458	0.968078		Negative Likelihood Ratio (LR-)	0.923753	0.881458	0.968078

## Sheet: Mandible (4)
	Anatomical region	Mandible
	Outcome	Any mandible fracture
	Method of calculation	Also considering 'not assessable' findings as a present physical examination finding
	Patient population	Also considering patients without radiological imaging as having no fracture
	Swelling									95% Confidence Interval					95% Confidence Interval
		Fracture	n	No fracture	n	Total		Statistic	Outcome	Lower bound	Upper bound		Statistic (100%)	Outcome	Lower bound	Upper bound
	Present physical examination finding	True positive (a)	50	False Positive (b)	70	120		Prevalence	0.345821	0.29771	0.397309		Prevalence	34.5821	29.771	39.7309
	Negative physical examination finding	False Negative (c)	16	True Negative (d)	211	227		Pre-test probability	0.190202	0.152387	0.234801		Pre-test probability	19.0202	15.2387	23.4801
	Total		66		281	347		Sensitivity (Sens.)	0.757576	0.641906	0.844909		Sensitivity (Sens.)	75.7576	64.1906	84.4909
								Specificity (Spec.)	0.75089	0.697165	0.797847		Specificity (Spec.)	75.089	69.7165	79.7847
								Positive Predictive Value (PPV)	0.416667	0.332382	0.506121		Positive Predictive Value (PPV)	41.6667	33.2382	50.6121
								Negative Predictive Value (NPV)	0.929515	0.888583	0.956152		Negative Predictive Value (NPV)	92.9515	88.8583	95.6152
								Positive Likelihood Ratio (LR+)	3.04113	2.38123	3.8839		Positive Likelihood Ratio (LR+)	3.04113	2.38123	3.8839
								Negative Likelihood Ratio (LR-)	0.322849	0.209644	0.497184		Negative Likelihood Ratio (LR-)	0.322849	0.209644	0.497184
	Extra-oral laceration									95% Confidence Interval					95% Confidence Interval
		Fracture	n	No fracture	n	Total		Statistic	Outcome	Lower bound	Upper bound		Statistic (100%)	Outcome	Lower bound	Upper bound
	Present physical examination finding	True positive (a)	36	False Positive (b)	83	119		Prevalence	0.342939	0.294957	0.394361		Prevalence	34.2939	29.4957	39.4361
	Negative physical examination finding	False Negative (c)	30	True Negative (d)	198	228		Pre-test probability	0.190202	0.152387	0.234801		Pre-test probability	19.0202	15.2387	23.4801
	Total		66		281	347		Sensitivity (Sens.)	0.545455	0.426148	0.659761		Sensitivity (Sens.)	54.5455	42.6148	65.9761
								Specificity (Spec.)	0.704626	0.648814	0.754919		Specificity (Spec.)	70.4626	64.8814	75.4919
								Positive Predictive Value (PPV)	0.302521	0.22723	0.390163		Positive Predictive Value (PPV)	30.2521	22.723	39.0163
								Negative Predictive Value (NPV)	0.868421	0.818377	0.906255		Negative Predictive Value (NPV)	86.8421	81.8377	90.6255
								Positive Likelihood Ratio (LR+)	1.84666	1.38897	2.45516		Positive Likelihood Ratio (LR+)	1.84666	1.38897	2.45516
								Negative Likelihood Ratio (LR-)	0.645087	0.490032	0.849205		Negative Likelihood Ratio (LR-)	0.645087	0.490032	0.849205
	Jaw movement pain									95% Confidence Interval					95% Confidence Interval
		Fracture	n	No fracture	n	Total		Statistic	Outcome	Lower bound	Upper bound		Statistic (100%)	Outcome	Lower bound	Upper bound
	Present physical examination finding	True positive (a)	63	False Positive (b)	84	147		Prevalence	0.424855	0.373874	0.477487		Prevalence	42.4855	37.3874	47.7487
	Negative physical examination finding	False Negative (c)	3	True Negative (d)	196	199		Pre-test probability	0.190751	0.152836	0.235458		Pre-test probability	19.0751	15.2836	23.5458
	Total		66		280	346		Sensitivity (Sens.)	0.954545	0.874665	0.984422		Sensitivity (Sens.)	95.4545	87.4665	98.4422
								Specificity (Spec.)	0.7	0.643912	0.750674		Specificity (Spec.)	70	64.3912	75.0674
								Positive Predictive Value (PPV)	0.428571	0.351395	0.509386		Positive Predictive Value (PPV)	42.8571	35.1395	50.9386
								Negative Predictive Value (NPV)	0.984925	0.956621	0.99486		Negative Predictive Value (NPV)	98.4925	95.6621	99.486
								Positive Likelihood Ratio (LR+)	3.18182	2.64044	3.8342		Positive Likelihood Ratio (LR+)	3.18182	2.64044	3.8342
								Negative Likelihood Ratio (LR-)	0.0649351	0.0214375	0.196691		Negative Likelihood Ratio (LR-)	0.0649351	0.0214375	0.196691
	Mouth opening limitation									95% Confidence Interval					95% Confidence Interval
		Fracture	n	No fracture	n	Total		Statistic	Outcome	Lower bound	Upper bound		Statistic (100%)	Outcome	Lower bound	Upper bound
	Present physical examination finding	True positive (a)	58	False Positive (b)	43	101		Prevalence	0.291908	0.246496	0.341889		Prevalence	29.1908	24.6496	34.1889
	Negative physical examination finding	False Negative (c)	8	True Negative (d)	237	245		Pre-test probability	0.190751	0.152836	0.235458		Pre-test probability	19.0751	15.2836	23.5458
	Total		66		280	346		Sensitivity (Sens.)	0.878788	0.778623	0.937282		Sensitivity (Sens.)	87.8788	77.8623	93.7282
								Specificity (Spec.)	0.846429	0.799535	0.883945		Specificity (Spec.)	84.6429	79.9535	88.3945
								Positive Predictive Value (PPV)	0.574257	0.476848	0.666225		Positive Predictive Value (PPV)	57.4257	47.6848	66.6225
								Negative Predictive Value (NPV)	0.967347	0.936901	0.983363		Negative Predictive Value (NPV)	96.7347	93.6901	98.3363
								Positive Likelihood Ratio (LR+)	5.72234	4.28516	7.64153		Positive Likelihood Ratio (LR+)	5.72234	4.28516	7.64153
								Negative Likelihood Ratio (LR-)	0.143204	0.0746453	0.274732		Negative Likelihood Ratio (LR-)	0.143204	0.0746453	0.274732
	Inferior alveolar nerve paresthesia									95% Confidence Interval					95% Confidence Interval
		Fracture	n	No fracture	n	Total		Statistic	Outcome	Lower bound	Upper bound		Statistic (100%)	Outcome	Lower bound	Upper bound
	Present physical examination finding	True positive (a)	9	False Positive (b)	18	27		Prevalence	0.0791789	0.0549843	0.11275		Prevalence	7.91789	5.49843	11.275
	Negative physical examination finding	False Negative (c)	56	True Negative (d)	258	314		Pre-test probability	0.190616	0.152462	0.235663		Pre-test probability	19.0616	15.2462	23.5663
	Total		65		276	341		Sensitivity (Sens.)	0.138462	0.0745901	0.242683		Sensitivity (Sens.)	13.8462	7.45901	24.2683
								Specificity (Spec.)	0.934783	0.899275	0.958353		Specificity (Spec.)	93.4783	89.9275	95.8353
								Positive Predictive Value (PPV)	0.333333	0.186431	0.521756		Positive Predictive Value (PPV)	33.3333	18.6431	52.1756
								Negative Predictive Value (NPV)	0.821656	0.775504	0.860032		Negative Predictive Value (NPV)	82.1656	77.5504	86.0032
								Positive Likelihood Ratio (LR+)	2.12308	0.999709	4.50877		Positive Likelihood Ratio (LR+)	2.12308	0.999709	4.50877
								Negative Likelihood Ratio (LR-)	0.921646	0.832006	1.02094		Negative Likelihood Ratio (LR-)	0.921646	0.832006	1.02094
	Intra-oral hematoma									95% Confidence Interval					95% Confidence Interval
		Fracture	n	No fracture	n	Total		Statistic	Outcome	Lower bound	Upper bound		Statistic (100%)	Outcome	Lower bound	Upper bound
	Present physical examination finding	True positive (a)	26	False Positive (b)	27	53		Prevalence	0.154971	0.120471	0.197135		Prevalence	15.4971	12.0471	19.7135
	Negative physical examination finding	False Negative (c)	38	True Negative (d)	251	289		Pre-test probability	0.187135	0.149357	0.231862		Pre-test probability	18.7135	14.9357	23.1862
	Total		64		278	342		Sensitivity (Sens.)	0.40625	0.294567	0.52855		Sensitivity (Sens.)	40.625	29.4567	52.855
								Specificity (Spec.)	0.902878	0.862381	0.932392		Specificity (Spec.)	90.2878	86.2381	93.2392
								Positive Predictive Value (PPV)	0.490566	0.36124	0.621167		Positive Predictive Value (PPV)	49.0566	36.124	62.1167
								Negative Predictive Value (NPV)	0.868512	0.824672	0.902684		Negative Predictive Value (NPV)	86.8512	82.4672	90.2684
								Positive Likelihood Ratio (LR+)	4.18287	2.6275	6.65895		Positive Likelihood Ratio (LR+)	4.18287	2.6275	6.65895
								Negative Likelihood Ratio (LR-)	0.65762	0.535036	0.808288		Negative Likelihood Ratio (LR-)	0.65762	0.535036	0.808288
	Intra-oral laceration									95% Confidence Interval					95% Confidence Interval
		Fracture	n	No fracture	n	Total		Statistic	Outcome	Lower bound	Upper bound		Statistic (100%)	Outcome	Lower bound	Upper bound
	Present physical examination finding	True positive (a)	29	False Positive (b)	52	81		Prevalence	0.235465	0.193702	0.283071		Prevalence	23.5465	19.3702	28.3071
	Negative physical examination finding	False Negative (c)	35	True Negative (d)	228	263		Pre-test probability	0.186047	0.148472	0.230556		Pre-test probability	18.6047	14.8472	23.0556
	Total		64		280	344		Sensitivity (Sens.)	0.453125	0.337293	0.574266		Sensitivity (Sens.)	45.3125	33.7293	57.4266
								Specificity (Spec.)	0.814286	0.764592	0.855472		Specificity (Spec.)	81.4286	76.4592	85.5472
								Positive Predictive Value (PPV)	0.358025	0.262235	0.466671		Positive Predictive Value (PPV)	35.8025	26.2235	46.6671
								Negative Predictive Value (NPV)	0.86692	0.820542	0.902733		Negative Predictive Value (NPV)	86.692	82.0542	90.2733
								Positive Likelihood Ratio (LR+)	2.4399	1.69522	3.51171		Positive Likelihood Ratio (LR+)	2.4399	1.69522	3.51171
								Negative Likelihood Ratio (LR-)	0.671601	0.533651	0.845211		Negative Likelihood Ratio (LR-)	0.671601	0.533651	0.845211
	Palpable step-off									95% Confidence Interval					95% Confidence Interval
		Fracture	n	No fracture	n	Total		Statistic	Outcome	Lower bound	Upper bound		Statistic (100%)	Outcome	Lower bound	Upper bound
	Present physical examination finding	True positive (a)	22	False Positive (b)	6	28		Prevalence	0.0813953	0.0569127	0.115124		Prevalence	8.13953	5.69127	11.5124
	Negative physical examination finding	False Negative (c)	44	True Negative (d)	272	316		Pre-test probability	0.19186	0.153743	0.236784		Pre-test probability	19.186	15.3743	23.6784
	Total		66		278	344		Sensitivity (Sens.)	0.333333	0.231563	0.453439		Sensitivity (Sens.)	33.3333	23.1563	45.3439
								Specificity (Spec.)	0.978417	0.953721	0.990072		Specificity (Spec.)	97.8417	95.3721	99.0072
								Positive Predictive Value (PPV)	0.785714	0.604611	0.897877		Positive Predictive Value (PPV)	78.5714	60.4611	89.7877
								Negative Predictive Value (NPV)	0.860759	0.818238	0.894614		Negative Predictive Value (NPV)	86.0759	81.8238	89.4614
								Positive Likelihood Ratio (LR+)	15.4444	6.52314	36.5669		Positive Likelihood Ratio (LR+)	15.4444	6.52314	36.5669
								Negative Likelihood Ratio (LR-)	0.681373	0.573996	0.808836		Negative Likelihood Ratio (LR-)	0.681373	0.573996	0.808836
	Tooth mobility or avulsion									95% Confidence Interval					95% Confidence Interval
		Fracture	n	No fracture	n	Total		Statistic	Outcome	Lower bound	Upper bound		Statistic (100%)	Outcome	Lower bound	Upper bound
	Present physical examination finding	True positive (a)	13	False Positive (b)	11	24		Prevalence	0.0695652	0.0471897	0.101421		Prevalence	6.95652	4.71897	10.1421
	Negative physical examination finding	False Negative (c)	52	True Negative (d)	269	321		Pre-test probability	0.188406	0.150659	0.233016		Pre-test probability	18.8406	15.0659	23.3016
	Total		65		280	345		Sensitivity (Sens.)	0.2	0.120778	0.312704		Sensitivity (Sens.)	20	12.0778	31.2704
								Specificity (Spec.)	0.960714	0.931033	0.977924		Specificity (Spec.)	96.0714	93.1033	97.7924
								Positive Predictive Value (PPV)	0.541667	0.350746	0.721089		Positive Predictive Value (PPV)	54.1667	35.0746	72.1089
								Negative Predictive Value (NPV)	0.838006	0.793742	0.874275		Negative Predictive Value (NPV)	83.8006	79.3742	87.4275
								Positive Likelihood Ratio (LR+)	5.09091	2.38978	10.8451		Positive Likelihood Ratio (LR+)	5.09091	2.38978	10.8451
								Negative Likelihood Ratio (LR-)	0.832714	0.73572	0.942495		Negative Likelihood Ratio (LR-)	0.832714	0.73572	0.942495
	Subjective malocclusion (Considering solitary mandibular trauma patients only)									95% Confidence Interval					95% Confidence Interval
		Fracture	n	No fracture	n	Total		Statistic	Outcome	Lower bound	Upper bound		Statistic (100%)	Outcome	Lower bound	Upper bound
	Present physical examination finding	True positive (a)	32	False Positive (b)	9	41		Prevalence	0.488095	0.384082	0.59315		Prevalence	48.8095	38.4082	59.315
	Negative physical examination finding	False Negative (c)	6	True Negative (d)	37	43		Pre-test probability	0.452381	0.350355	0.558572		Pre-test probability	45.2381	35.0355	55.8572
	Total		38		46	84		Sensitivity (Sens.)	0.842105	0.695829	0.925562		Sensitivity (Sens.)	84.2105	69.5829	92.5562
								Specificity (Spec.)	0.804348	0.668285	0.893495		Specificity (Spec.)	80.4348	66.8285	89.3495
								Positive Predictive Value (PPV)	0.780488	0.632947	0.87997		Positive Predictive Value (PPV)	78.0488	63.2947	87.997
								Negative Predictive Value (NPV)	0.860465	0.727361	0.934444		Negative Predictive Value (NPV)	86.0465	72.7361	93.4444
								Positive Likelihood Ratio (LR+)	4.30409	2.35765	7.8575		Positive Likelihood Ratio (LR+)	4.30409	2.35765	7.8575
								Negative Likelihood Ratio (LR-)	0.196302	0.0929131	0.414735		Negative Likelihood Ratio (LR-)	0.196302	0.0929131	0.414735
	Subjective malocclusion (All patients)									95% Confidence Interval					95% Confidence Interval
		Fracture	n	No fracture	n	Total		Statistic	Outcome	Lower bound	Upper bound		Statistic (100%)	Outcome	Lower bound	Upper bound
	Present physical examination finding	True positive (a)	49	False Positive (b)	91	140		Prevalence	0.405797	0.355294	0.458375		Prevalence	40.5797	35.5294	45.8375
	Negative physical examination finding	False Negative (c)	16	True Negative (d)	189	205		Pre-test probability	0.188406	0.150659	0.233016		Pre-test probability	18.8406	15.0659	23.3016
	Total		65		280	345		Sensitivity (Sens.)	0.753846	0.63694	0.842421		Sensitivity (Sens.)	75.3846	63.694	84.2421
								Specificity (Spec.)	0.675	0.618091	0.727172		Specificity (Spec.)	67.5	61.8091	72.7172
								Positive Predictive Value (PPV)	0.35	0.275955	0.432057		Positive Predictive Value (PPV)	35	27.5955	43.2057
								Negative Predictive Value (NPV)	0.921951	0.876989	0.95139		Negative Predictive Value (NPV)	92.1951	87.6989	95.139
								Positive Likelihood Ratio (LR+)	2.31953	1.86404	2.88632		Positive Likelihood Ratio (LR+)	2.31953	1.86404	2.88632
								Negative Likelihood Ratio (LR-)	0.364672	0.236481	0.562355		Negative Likelihood Ratio (LR-)	0.364672	0.236481	0.562355
	Objective malocclusion (Considering solitary mandibular trauma patients only)									95% Confidence Interval					95% Confidence Interval
		Fracture	n	No fracture	n	Total		Statistic	Outcome	Lower bound	Upper bound		Statistic (100%)	Outcome	Lower bound	Upper bound
	Present physical examination finding	True positive (a)	26	False Positive (b)	3	29		Prevalence	0.349398	0.25556	0.45656		Prevalence	34.9398	25.556	45.656
	Negative physical examination finding	False Negative (c)	12	True Negative (d)	42	54		Pre-test probability	0.457831	0.354892	0.564501		Pre-test probability	45.7831	35.4892	56.4501
	Total		38		45	83		Sensitivity (Sens.)	0.684211	0.525439	0.809156		Sensitivity (Sens.)	68.4211	52.5439	80.9156
								Specificity (Spec.)	0.933333	0.821431	0.977068		Specificity (Spec.)	93.3333	82.1431	97.7068
								Positive Predictive Value (PPV)	0.896552	0.736146	0.964186		Positive Predictive Value (PPV)	89.6552	73.6146	96.4186
								Negative Predictive Value (NPV)	0.777778	0.650611	0.868047		Negative Predictive Value (NPV)	77.7778	65.0611	86.8047
								Positive Likelihood Ratio (LR+)	10.2632	3.36756	31.2785		Positive Likelihood Ratio (LR+)	10.2632	3.36756	31.2785
								Negative Likelihood Ratio (LR-)	0.338346	0.210521	0.543785		Negative Likelihood Ratio (LR-)	0.338346	0.210521	0.543785
	Objective malocclusion (All patients)									95% Confidence Interval					95% Confidence Interval
		Fracture	n	No fracture	n	Total		Statistic	Outcome	Lower bound	Upper bound		Statistic (100%)	Outcome	Lower bound	Upper bound
	Present physical examination finding	True positive (a)	40	False Positive (b)	71	111		Prevalence	0.323615	0.276292	0.374846		Prevalence	32.3615	27.6292	37.4846
	Negative physical examination finding	False Negative (c)	25	True Negative (d)	207	232		Pre-test probability	0.189504	0.151555	0.234332		Pre-test probability	18.9504	15.1555	23.4332
	Total		65		278	343		Sensitivity (Sens.)	0.615385	0.49384	0.724052		Sensitivity (Sens.)	61.5385	49.384	72.4052
								Specificity (Spec.)	0.744604	0.690249	0.792292		Specificity (Spec.)	74.4604	69.0249	79.2292
								Positive Predictive Value (PPV)	0.36036	0.277098	0.452965		Positive Predictive Value (PPV)	36.036	27.7098	45.2965
								Negative Predictive Value (NPV)	0.892241	0.845765	0.925939		Negative Predictive Value (NPV)	89.2241	84.5765	92.5939
								Positive Likelihood Ratio (LR+)	2.40953	1.82492	3.18143		Positive Likelihood Ratio (LR+)	2.40953	1.82492	3.18143
								Negative Likelihood Ratio (LR-)	0.516537	0.376916	0.707876		Negative Likelihood Ratio (LR-)	0.516537	0.376916	0.707876
	Angular compression test pain									95% Confidence Interval					95% Confidence Interval
		Fracture	n	No fracture	n	Total		Statistic	Outcome	Lower bound	Upper bound		Statistic (100%)	Outcome	Lower bound	Upper bound
	Present physical examination finding	True positive (a)	56	False Positive (b)	57	113		Prevalence	0.328488	0.280989	0.379776		Prevalence	32.8488	28.0989	37.9776
	Negative physical examination finding	False Negative (c)	9	True Negative (d)	222	231		Pre-test probability	0.188953	0.151105	0.233672		Pre-test probability	18.8953	15.1105	23.3672
	Total		65		279	344		Sensitivity (Sens.)	0.861538	0.757317	0.92541		Sensitivity (Sens.)	86.1538	75.7317	92.541
								Specificity (Spec.)	0.795699	0.744523	0.838843		Specificity (Spec.)	79.5699	74.4523	83.8843
								Positive Predictive Value (PPV)	0.495575	0.405062	0.58638		Positive Predictive Value (PPV)	49.5575	40.5062	58.638
								Negative Predictive Value (NPV)	0.961039	0.927625	0.97937		Negative Predictive Value (NPV)	96.1039	92.7625	97.937
								Positive Likelihood Ratio (LR+)	4.217	3.28011	5.4215		Positive Likelihood Ratio (LR+)	4.217	3.28011	5.4215
								Negative Likelihood Ratio (LR-)	0.174012	0.0946136	0.320042		Negative Likelihood Ratio (LR-)	0.174012	0.0946136	0.320042
	Axial chin pressure pain									95% Confidence Interval					95% Confidence Interval
		Fracture	n	No fracture	n	Total		Statistic	Outcome	Lower bound	Upper bound		Statistic (100%)	Outcome	Lower bound	Upper bound
	Present physical examination finding	True positive (a)	56	False Positive (b)	49	105		Prevalence	0.307018	0.2605	0.357822		Prevalence	30.7018	26.05	35.7822
	Negative physical examination finding	False Negative (c)	9	True Negative (d)	228	237		Pre-test probability	0.190058	0.152007	0.234996		Pre-test probability	19.0058	15.2007	23.4996
	Total		65		277	342		Sensitivity (Sens.)	0.861538	0.757317	0.92541		Sensitivity (Sens.)	86.1538	75.7317	92.541
								Specificity (Spec.)	0.823105	0.773838	0.863532		Specificity (Spec.)	82.3105	77.3838	86.3532
								Positive Predictive Value (PPV)	0.533333	0.438423	0.62589		Positive Predictive Value (PPV)	53.3333	43.8423	62.589
								Negative Predictive Value (NPV)	0.962025	0.929416	0.979895		Negative Predictive Value (NPV)	96.2025	92.9416	97.9895
								Positive Likelihood Ratio (LR+)	4.87033	3.71017	6.39327		Positive Likelihood Ratio (LR+)	4.87033	3.71017	6.39327
								Negative Likelihood Ratio (LR-)	0.168219	0.091505	0.309245		Negative Likelihood Ratio (LR-)	0.168219	0.091505	0.309245
	Tongue blade bite test									95% Confidence Interval					95% Confidence Interval
		Fracture	n	No fracture	n	Total		Statistic	Outcome	Lower bound	Upper bound		Statistic (100%)	Outcome	Lower bound	Upper bound
	Present physical examination finding	True positive (a)	47	False Positive (b)	71	118		Prevalence	0.376997	0.325103	0.431873		Prevalence	37.6997	32.5103	43.1873
	Negative physical examination finding	False Negative (c)	14	True Negative (d)	181	195		Pre-test probability	0.194888	0.154814	0.242361		Pre-test probability	19.4888	15.4814	24.2361
	Total		61		252	313		Sensitivity (Sens.)	0.770492	0.650864	0.858069		Sensitivity (Sens.)	77.0492	65.0864	85.8069
								Specificity (Spec.)	0.718254	0.659756	0.770198		Specificity (Spec.)	71.8254	65.9756	77.0198
								Positive Predictive Value (PPV)	0.398305	0.314525	0.488498		Positive Predictive Value (PPV)	39.8305	31.4525	48.8498
								Negative Predictive Value (NPV)	0.928205	0.883109	0.956755		Negative Predictive Value (NPV)	92.8205	88.3109	95.6755
								Positive Likelihood Ratio (LR+)	2.7347	2.1511	3.47665		Positive Likelihood Ratio (LR+)	2.7347	2.1511	3.47665
								Negative Likelihood Ratio (LR-)	0.319536	0.200458	0.50935		Negative Likelihood Ratio (LR-)	0.319536	0.200458	0.50935

[truncated: 1 more sheets: Formula's and definitions]
